# Supplementary material for: Effect of basal metabolic rate on lifespan: a sex-specific Mendelian randomization study
Source: Sci Rep. 2023 May 12;13:7761. doi: 10.1038/s41598-023-34410-6 (PMC10182013; doi:10.1038/s41598-023-34410-6)
Supplement: Supplementary file 1 — Supplementary Tables. [file 41598_2023_34410_MOESM1_ESM.xlsx]

## Sheet: Supplementary Table S1
Supplementary Table S1. Genetic predictors for basal metabolic rate and their genetic associations with various traits.
SE: stanard error.
Genetic variant	Chromosome position	Association with basal metabolic rate							Association with father's attained age			Association with mother's attained age			Association with survival to the 99th percentile of age			Association with survival to the 90th percentile of age
		Effect allele	Other allele	Effect allele frequency	Estimate	SE	p-value	Variance explained	Estimate	SE	p-value	Estimate	SE	p-value	Estimate	SE	p-value	Estimate	SE	p-value
Men
rs2273654	10:102689217	C	T	0.433879	0.0254233	0.00345267	1.80159e-13	0.00031752	0.000130413	0.00219933	0.96	-	-	-	0.0321	0.0301	0.2861	0.0282	0.0193	0.1438
rs72841270	10:104642237	G	T	0.135177	0.0328596	0.00498815	4.48526e-11	0.000252455	-0.00183529	0.00317612	0.56	-	-	-	0.0157	0.0433	0.7161	0.0181	0.0274	0.5078
rs10749466	10:124138804	G	A	0.411357	-0.0238264	0.00346151	5.87193e-12	0.000274927	-0.000385334	0.00221194	0.84	-	-	-	-0.0099	0.0306	0.7463	-0.0032	0.0196	0.8692
rs35288270	10:4961278	C	T	0.133484	-0.0319521	0.00502318	2.0108e-10	0.000236175	NA	NA	NA	-	-	-	0.0086	0.0448	0.8472	-0.0031	0.0288	0.9141
rs12761779	10:63782043	G	C	0.347763	-0.019749	0.00361981	4.88167e-08	0.000176933	0.000490253	0.00231291	0.85	-	-	-	-0.0569	0.0351	0.1052	-0.0342	0.0217	0.1152
rs7095472	10:70399109	G	A	0.532241	0.0188084	0.00342998	4.17579e-08	0.000176143	-0.000884537	0.00218826	0.65	-	-	-	-0.0552	0.0327	0.09169	-0.0185	0.0205	0.3662
rs7072873	10:77210191	T	C	0.538594	-0.022321	0.00343671	8.33335e-11	0.000247629	-0.00229613	0.0021913	0.31	-	-	-	0.0445	0.0304	0.143	-0.0057	0.0195	0.7685
rs117543413	10:79543740	T	C	0.0174773	-0.0813261	0.013133	5.93582e-10	0.000227147	-0.000806528	0.00834053	0.92	-	-	-	NA	NA	NA	NA	NA	NA
rs3891783	10:96015793	G	C	0.432086	0.0205033	0.00343989	2.52056e-09	0.000206315	-0.00549213	0.00219498	0.014	-	-	-	0.0026	0.0323	0.935	0.0108	0.02	0.5898
rs4910111	11:10260736	G	T	0.448771	-0.0199451	0.00345362	7.70252e-09	0.000196815	NA	NA	NA	-	-	-	0.0057	0.0332	0.8635	-0.0017	0.0204	0.9346
rs6265	11:27679916	T	C	0.189495	-0.0395452	0.00435304	1.05275e-19	0.000480365	-0.00741502	0.00277755	0.0067	-	-	-	-0.1103	0.0372	0.003038	-0.0348	0.0238	0.1446
rs143840904	11:2813322	T	C	0.0192116	-0.100851	0.0128031	3.37085e-15	0.000383292	-0.00351364	0.00812165	0.65	-	-	-	NA	NA	NA	-0.0542	0.1361	0.6903
rs667511	11:30425655	A	G	0.384706	0.0214853	0.00350369	8.68669e-10	0.000218537	0.00654151	0.00223353	0.0033	-	-	-	-0.053	0.0315	0.09225	-0.0084	0.0199	0.6724
rs57635800	11:43878485	A	G	0.290143	0.0252325	0.00377784	2.41187e-11	0.000262261	0.00216181	0.00240995	0.36	-	-	-	-0.0045	0.036	0.9005	-0.0171	0.0219	0.4366
rs7952436	11:67024534	T	C	0.0829997	-0.054857	0.00617803	6.78986e-19	0.000458079	0.00276569	0.00394744	0.47	-	-	-	-0.0766	0.0861	0.3739	-0.0776	0.0498	0.1188
rs7129320	11:68388220	A	G	0.167735	-0.0425538	0.00455629	9.78726e-21	0.000505582	5.60076e-05	0.00291736	0.99	-	-	-	0.0732	0.0421	0.08181	0.0288	0.0271	0.2888
rs11111200	12:102587924	A	C	0.0765769	0.0360972	0.00644073	2.09167e-08	0.000184279	-0.00356683	0.00408585	0.39	-	-	-	0.0299	0.0551	0.5873	0.0223	0.0359	0.5356
rs57307148	12:1033183	A	C	0.213752	0.0248501	0.00415748	2.27475e-09	0.000207566	0.00772177	0.00265538	0.0039	-	-	-	-0.0263	0.0391	0.5024	-0.0454	0.0249	0.06804
rs3184504	12:111884608	C	T	0.517914	0.0208296	0.00341237	1.0358e-09	0.000216658	-0.0153613	0.00217469	1.7e-12	-	-	-	0.0721	0.0297	0.01528	0.0438	0.0191	0.022
rs11054429	12:11868537	G	C	0.360171	0.020781	0.00355624	5.12013e-09	0.000199038	0.0036559	0.00227226	0.1	-	-	-	0.0192	0.0321	0.5497	-0.0097	0.0203	0.6334
rs2242259	12:122265106	C	T	0.555284	-0.0229043	0.00343215	2.50622e-11	0.000259097	-0.00344029	0.00219247	0.12	-	-	-	0.0129	0.0308	0.6744	0.0333	0.0196	0.08942
rs147730268	12:123024476	T	G	0.0882612	-0.0498004	0.00614552	5.3747e-16	0.00039915	-0.00157683	0.00392288	0.71	-	-	-	-0.0023	0.0668	0.9729	0.0649	0.0409	0.1122
rs2229840	12:124826462	T	C	0.159566	0.0346606	0.00465022	9.13056e-14	0.000322215	-0.00317513	0.00296825	0.28	-	-	-	-0.0022	0.0395	0.9548	0.0142	0.0257	0.5805
rs4287403	12:24079348	T	A	0.455511	-0.024382	0.00342844	1.15091e-12	0.000294888	NA	NA	NA	-	-	-	NA	NA	NA	NA	NA	NA
rs76895963	12:4384844	G	T	0.0209415	0.19095	0.0131128	5.24182e-48	0.00149515	-0.001326	0.00837037	0.85	-	-	-	NA	NA	NA	-0.0183	0.1197	0.8787
rs12099669	12:46783653	A	G	0.694945	0.0270801	0.00370236	2.59925e-13	0.000310927	-0.0016959	0.00236212	0.45	-	-	-	0.0146	0.033	0.6579	0.0153	0.021	0.4666
rs7132908	12:50263148	A	G	0.384169	0.0280725	0.00349915	1.04146e-15	0.000372886	-0.00080981	0.00223807	0.74	-	-	-	-0.0166	0.0309	0.5911	-0.0147	0.0199	0.4599
rs1351394	12:66351826	C	T	0.509366	-0.0460921	0.00340944	1.27273e-41	0.00106187	0.00488022	0.002176	0.027	-	-	-	-0.0049	0.0304	0.8732	-0.0338	0.0194	0.08136
rs310810	12:77497965	T	A	0.30189	-0.0233023	0.00372401	3.92617e-10	0.000228876	0.0028802	0.00237662	0.22	-	-	-	-0.0595	0.0329	0.07052	-0.0232	0.0209	0.267
rs7977788	12:93982332	A	G	0.225337	0.0406496	0.00408115	2.30839e-23	0.000576883	-0.000891664	0.00260571	0.72	-	-	-	-0.0548	0.0369	0.1379	-0.0344	0.0233	0.1389
rs61947180	13:30169861	A	C	0.210284	0.0259249	0.00423907	9.63485e-10	0.000223224	NA	NA	NA	-	-	-	0.017	0.0426	0.6909	-0.0059	0.0258	0.8181
rs75983170	13:40788838	G	T	0.334581	0.0221614	0.00368761	1.86252e-09	0.000218686	NA	NA	NA	-	-	-	0.0415	0.0382	0.2769	0.0128	0.0234	0.5839
rs41284816	13:50655989	T	G	0.0190996	0.148916	0.0126997	9.66353e-32	0.000830925	-0.0107782	0.00810101	0.18	-	-	-	-0.0577	0.1066	0.5882	-0.0085	0.0654	0.8966
rs1341635	13:51176678	T	C	0.231546	-0.0310923	0.00405266	1.7017e-14	0.000344026	0.00438486	0.00258527	0.097	-	-	-	0.0604	0.0368	0.1003	0.0576	0.0233	0.01343
rs9538141	13:59178258	A	G	0.51253	0.0223784	0.0034308	6.92169e-11	0.000250239	0.00259051	0.0021898	0.23	-	-	-	-0.0087	0.0329	0.7918	-0.0059	0.02	0.7702
rs3818416	13:78474468	C	A	0.765679	0.0273367	0.0040307	1.18819e-11	0.000268151	-0.0047364	0.00257455	0.059	-	-	-	0.0088	0.0356	0.8043	-0.0203	0.0228	0.3737
rs11159347	14:25947436	T	C	0.680573	0.0290052	0.0036623	2.39102e-15	0.000365787	0.00375067	0.00233731	0.11	-	-	-	-0.0161	0.0319	0.6145	0.0003	0.0203	0.9901
rs10483727	14:61072875	C	T	0.613167	-0.0340624	0.00350376	2.47138e-22	0.000550406	-0.000960958	0.00223278	0.68	-	-	-	0.0129	0.0303	0.67	-0.0103	0.0196	0.6006
rs28479795	14:79943606	T	C	0.222932	0.0265536	0.00415843	1.71304e-10	0.000244291	0.00246143	0.00261899	0.35	-	-	-	-0.0253	0.038	0.5053	0.0023	0.0237	0.9243
rs12906197	15:38492199	T	C	0.424987	-0.019379	0.00346455	2.22888e-08	0.000183546	-0.000629228	0.00221449	0.76	-	-	-	-0.0325	0.0318	0.3076	0.0057	0.0202	0.7787
rs74841302	15:42084329	A	G	0.0172671	-0.0773279	0.013064	3.24206e-09	0.000202935	-0.00743796	0.00837681	0.39	-	-	-	0.0787	0.1408	0.5763	0.1545	0.0831	0.06293
rs3809571	15:67000123	G	C	0.247015	0.0239746	0.00396165	1.43656e-09	0.000213817	-0.00183028	0.00251974	0.45	-	-	-	0.0062	0.0333	0.8532	-0.0122	0.0215	0.5712
rs185136670	15:67812346	T	C	0.022453	0.068375	0.0115684	3.41717e-09	0.000205228	0.00566243	0.00741205	0.44	-	-	-	-0.2071	0.1834	0.2588	-0.1607	0.098	0.1011
rs2455561	15:86326348	G	T	0.52991	-0.0219244	0.00350103	3.80329e-10	0.00023948	-0.00231626	0.00217815	0.29	-	-	-	-0.0321	0.0304	0.2914	-0.0098	0.0193	0.6105
rs28559926	15:89400043	C	G	0.0389636	-0.0657306	0.00912537	5.91275e-13	0.000323567	NA	NA	NA	-	-	-	0.0666	0.0812	0.4122	0.0573	0.0451	0.2035
rs1573891	15:99186488	C	G	0.157182	-0.0410442	0.0047058	2.75662e-18	0.000446345	-0.00264787	0.00300733	0.37	-	-	-	-0.0094	0.0404	0.8168	0.0282	0.0264	0.2865
rs579797	16:1121434	A	C	0.539952	-0.0217681	0.00352723	6.78189e-10	0.000235412	1.60167e-05	0.00225356	0.99	-	-	-	-0.0481	0.0471	0.3075	-0.05	0.0271	0.06523
rs4985124	16:15125441	G	T	0.295835	-0.0227696	0.0037287	1.02018e-09	0.000216005	-0.00300494	0.00237785	0.21	-	-	-	0.0562	0.0329	0.08736	0.0456	0.021	0.03009
rs39875	16:2268737	G	A	0.263792	0.0338708	0.00391686	5.31324e-18	0.000445598	NA	NA	NA	-	-	-	-0.0134	0.0581	0.8176	-0.0065	0.032	0.8385
rs40831	16:28508447	G	A	0.4313	0.0243223	0.00345433	1.91473e-12	0.000290203	0.00181274	0.00220466	0.38	-	-	-	0.0059	0.0322	0.855	0.0399	0.021	0.05766
rs3814883	16:29994922	T	C	0.484322	0.0398374	0.00341856	2.27244e-31	0.000792729	0.00241876	0.00218235	0.27	-	-	-	0.0418	0.0341	0.2198	0.0127	0.0209	0.542
rs72801854	16:53517242	A	G	0.302763	0.0240502	0.00370421	8.45666e-11	0.000244203	-0.00386799	0.00236329	0.11	-	-	-	0.0256	0.0322	0.4262	0.0292	0.0207	0.1585
rs1421085	16:53800954	C	T	0.404122	0.0652108	0.00347058	1.11265e-78	0.00204804	0.00573842	0.00221748	0.011	-	-	-	-0.0527	0.0303	0.08153	-0.0349	0.0195	0.07311
rs7203220	16:68356187	C	A	0.71103	-0.0216618	0.00376089	8.43834e-09	0.000192823	0.00322388	0.00239518	0.19	-	-	-	0.0198	0.0328	0.5452	0.0006	0.0211	0.9763
rs62051148	16:72499147	C	T	0.117151	-0.0322713	0.00529445	1.09475e-09	0.000215425	0.00120948	0.00340326	0.72	-	-	-	-0.0519	0.0521	0.3185	-0.0437	0.0319	0.171
rs12051245	16:783865	C	T	0.230111	0.0329249	0.00405071	4.38794e-16	0.0003841	0.00601898	0.00258075	0.02	-	-	-	-0.0211	0.0475	0.6573	-0.0434	0.0278	0.1176
rs62070319	16:89573216	T	C	0.439963	-0.0203889	0.00351066	6.34442e-09	0.000204857	NA	NA	NA	-	-	-	NA	NA	NA	NA	NA	NA
rs6505216	17:29206421	T	G	0.232938	-0.0426255	0.00419131	2.74559e-24	0.000649292	NA	NA	NA	-	-	-	-0.0357	0.0408	0.3821	-0.0146	0.0252	0.5642
rs349792	17:39261560	A	T	0.691764	-0.0261795	0.00370456	1.59146e-12	0.000292277	NA	NA	NA	-	-	-	0.0422	0.0336	0.2094	0.0224	0.0217	0.3017
rs60289499	17:43218677	A	G	0.270706	-0.0292262	0.00383954	2.71525e-14	0.000337268	0.00159629	0.00245509	0.55	-	-	-	-0.0018	0.0343	0.9575	-0.0083	0.0219	0.7058
rs573982914	17:47063204	C	A	0.0892824	0.034962	0.00607715	8.78187e-09	0.00019878	NA	NA	NA	-	-	-	NA	NA	NA	NA	NA	NA
rs227723	17:54778904	T	C	0.311388	0.020236	0.00368695	4.05842e-08	0.000175613	0.00438242	0.00235887	0.06	-	-	-	-0.0219	0.0329	0.5057	0.0066	0.021	0.7515
rs9907379	17:59489893	C	T	0.790586	-0.0247585	0.00418191	3.21835e-09	0.000202971	0.00286718	0.0026704	0.3	-	-	-	-0.0603	0.0376	0.1086	-0.0502	0.0239	0.03554
rs2532111	17:62017421	G	A	0.638918	0.0330125	0.00357404	2.57034e-20	0.000502849	-0.00265063	0.00228205	0.24	-	-	-	-0.0092	0.032	0.7732	0.0155	0.0207	0.4542
rs757558	17:63561592	T	G	0.155777	-0.031085	0.00473225	5.08885e-11	0.000254151	0.00414075	0.00302131	0.17	-	-	-	0.0753	0.0504	0.1347	0.081	0.0314	0.009836
rs9890133	17:68169005	G	A	0.117201	-0.0319405	0.00533139	2.0895e-09	0.000211109	0.00486755	0.00340076	0.15	-	-	-	0.0212	0.0464	0.6476	-0.0443	0.0297	0.1354
rs78766798	17:7517075	C	T	0.0847999	0.0414154	0.00621743	2.72498e-11	0.000266235	0.00346168	0.00397007	0.36	-	-	-	0.002	0.0694	0.977	-0.0061	0.0417	0.884
rs78378222	17:7571752	G	T	0.0129158	0.145955	0.0153725	2.23903e-21	0.00054318	8.20865e-05	0.0100265	0.99	-	-	-	0.3507	0.1592	0.02756	0.0976	0.0912	0.2846
rs36000545	17:79093822	G	A	0.394275	-0.0205869	0.00352968	5.46988e-09	0.000202435	-0.000400642	0.00225391	0.82	-	-	-	0.0454	0.0385	0.2381	0.0384	0.024	0.1096
rs9947743	18:20708321	A	G	0.786876	0.0385681	0.00418685	3.24559e-20	0.000498913	0.00542132	0.00267119	0.04	-	-	-	0.0415	0.0394	0.2918	0.0135	0.0247	0.5838
rs1557339	18:35129076	A	C	0.752898	0.0279462	0.0039833	2.29467e-12	0.000290595	-0.00269298	0.00253801	0.29	-	-	-	-0.0597	0.0337	0.07684	-0.0269	0.0219	0.2184
rs28452166	18:46816178	C	T	0.447033	0.0208043	0.00344777	1.60152e-09	0.000213981	NA	NA	NA	-	-	-	0.0954	0.0621	0.1249	0.007	0.0381	0.8531
rs1517037	18:56878274	T	C	0.18675	-0.0257175	0.00437746	4.23676e-09	0.000200896	0.00347588	0.00278855	0.22	-	-	-	0.0551	0.0387	0.1551	0.0443	0.0245	0.06999
rs10871777	18:57851763	G	A	0.236456	0.0679387	0.00400636	1.91641e-64	0.00166667	0.00159288	0.00255979	0.54	-	-	-	-0.0945	0.0349	0.006815	-0.0318	0.0224	0.1565
rs74540285	18:74972027	T	A	0.0418932	-0.0539305	0.0085205	2.46599e-10	0.000233484	-0.00254812	0.00548973	0.65	-	-	-	-0.0606	0.0852	0.4769	0.0205	0.0487	0.6732
rs10948	19:10754905	T	G	0.663112	-0.0262015	0.00360656	3.74794e-13	0.000306729	0.00659985	0.00230208	0.0048	-	-	-	-0.0747	0.0323	0.02084	-0.0377	0.0207	0.06903
rs12985850	19:2155042	A	G	0.401167	0.0254589	0.00349149	3.07433e-13	0.000311415	0.00164325	0.00222887	0.45	-	-	-	0.0406	0.0337	0.2282	0.0184	0.0208	0.3757
rs40815	19:34307002	A	G	0.657382	0.0197914	0.00359962	3.84258e-08	0.000176446	0.000762801	0.00229923	0.72	-	-	-	-0.0389	0.0314	0.2145	-0.0424	0.0202	0.03607
rs284661	19:41932120	T	C	0.612177	-0.0201081	0.00349108	8.43371e-09	0.000191992	-0.000979958	0.00222988	0.7	-	-	-	0.0431	0.0305	0.158	0.0165	0.0195	0.3983
rs138761767	19:47559089	C	T	0.741351	0.0297983	0.00394743	4.41556e-14	0.000340524	NA	NA	NA	-	-	-	0.0072	0.0445	0.8716	0.021	0.0303	0.4877
rs2602713	19:4910021	C	A	0.436713	0.019751	0.00347394	1.30666e-08	0.000191926	-0.00244284	0.00221079	0.28	-	-	-	-0.0545	0.036	0.1299	-0.0363	0.0221	0.101
rs11879136	19:54760691	T	C	0.246633	0.0224046	0.00398042	1.8188e-08	0.000186536	0.00343277	0.00253978	0.19	-	-	-	-0.0156	0.0406	0.7007	-0.0193	0.0266	0.4678
rs61747393	19:56011573	T	C	0.02569	-0.066014	0.0107687	8.79748e-10	0.000218154	-0.0038113	0.00680905	0.6	-	-	-	0.0204	0.1063	0.8475	0.1292	0.0706	0.06739
rs62621197	19:8670147	T	C	0.0359132	-0.077091	0.00948768	4.49045e-16	0.000411536	-0.0090927	0.00600136	0.13	-	-	-	0.3012	0.1266	0.01737	0.1926	0.0827	0.01984
rs2791655	1:11128654	A	G	0.721964	-0.0260745	0.00381495	8.24006e-12	0.000272947	0.00081782	0.00242806	0.77	-	-	-	0.0618	0.0348	0.07559	0.0269	0.0225	0.2306
rs76798800	1:154994978	T	G	0.267508	0.0378884	0.00385362	8.3272e-23	0.000562577	0.000123356	0.00246211	0.94	-	-	-	0.0222	0.0349	0.5246	0.0034	0.0222	0.8799
rs10913257	1:176778610	T	G	0.458502	0.0218132	0.0034285	1.9926e-10	0.000236269	-0.00310473	0.00218556	0.16	-	-	-	0.0313	0.0304	0.3021	0.0521	0.0194	0.007146
rs2094510	1:177843479	T	C	0.214584	0.036067	0.00418567	6.946e-18	0.000438477	0.00771371	0.00268307	0.0042	-	-	-	-0.0327	0.0398	0.4113	-0.0319	0.0249	0.2003
rs3795503	1:180905694	T	C	0.316092	0.0260521	0.00366674	1.20817e-12	0.000293445	0.00274865	0.00234061	0.25	-	-	-	-0.0023	0.036	0.9495	-0.0042	0.0222	0.8504
rs2820312	1:201869257	A	G	0.340208	0.0257507	0.0035934	7.74787e-13	0.000297687	0.00655288	0.00229178	0.0038	-	-	-	0.0592	0.0328	0.07117	0.0185	0.0208	0.3737
rs823094	1:205689807	G	T	0.42545	-0.0251915	0.003451	2.89532e-13	0.000310252	-0.00228843	0.00220454	0.28	-	-	-	0.0478	0.0305	0.1178	0.0048	0.0197	0.8061
rs12048049	1:218597297	G	C	0.287166	0.0265171	0.00376316	1.84183e-12	0.000287875	0.00167461	0.00240352	0.5	-	-	-	-0.0344	0.0325	0.2894	-0.0581	0.0211	0.005848
rs72865212	1:22486580	T	C	0.115422	-0.0303459	0.00538653	1.76716e-08	0.000188042	-0.00473996	0.00341763	0.16	-	-	-	-0.0105	0.0492	0.8309	-0.0102	0.0312	0.7425
rs7548692	1:23354877	A	T	0.323628	-0.0225131	0.00364911	6.86725e-10	0.000221887	0.000777294	0.00232179	0.74	-	-	-	-0.007	0.0321	0.8276	0.0039	0.0207	0.851
rs10914504	1:32393560	T	C	0.131883	0.0296045	0.0050389	4.23196e-09	0.000200684	-0.00124366	0.0032081	0.69	-	-	-	-0.0175	0.0435	0.6878	0.0314	0.0279	0.2591
rs2885697	1:41544279	T	G	0.664288	-0.0344169	0.00361069	1.56344e-21	0.00052832	0.0012139	0.00230061	0.62	-	-	-	0.013	0.0317	0.6822	0.0001	0.0203	0.9942
rs12031920	1:51109269	A	T	0.417351	0.0255754	0.00345227	1.28552e-13	0.000318114	0.00153339	0.00220721	0.47	-	-	-	0.0004	0.0315	0.991	-0.0191	0.02	0.3399
rs12407856	1:56587540	A	C	0.222671	0.0229379	0.00411605	2.51059e-08	0.00018214	NA	NA	NA	-	-	-	-0.0655	0.0409	0.1094	-0.0261	0.0253	0.3034
rs2815753	1:72812324	A	G	0.599168	0.0261667	0.00347256	4.89801e-14	0.000328881	0.00135876	0.00221748	0.54	-	-	-	0.018	0.0315	0.5671	0.0127	0.0201	0.5266
rs34517439	1:78450517	A	C	0.123678	0.0586603	0.00525407	6.2158e-29	0.00074589	0.00551672	0.00334864	0.1	-	-	-	0.0622	0.0549	0.2574	0.0141	0.0345	0.6837
rs273866	1:97263793	G	C	0.303603	0.0208321	0.00370753	1.92537e-08	0.00018351	0.00395305	0.00236775	0.094	-	-	-	-0.0104	0.0338	0.7596	-0.0016	0.0216	0.9417
rs6035800	20:21151348	T	C	0.666807	-0.0272448	0.00362466	5.65447e-14	0.000329832	-0.00310836	0.00231234	0.18	-	-	-	-0.0499	0.032	0.1196	-0.0127	0.0204	0.5335
rs34879158	20:32300634	C	A	0.263745	-0.0343042	0.00387094	7.93694e-19	0.000457022	0.00168372	0.00247197	0.48	-	-	-	-0.0691	0.0349	0.04806	0.0021	0.0225	0.9266
rs6142059	20:32544327	C	T	0.492781	0.0187948	0.00341086	3.58773e-08	0.000176585	0.00184452	0.0021789	0.39	-	-	-	-0.0008	0.0302	0.9782	-0.0098	0.0193	0.6122
rs143384	20:34025756	G	A	0.402422	0.0658953	0.00345844	7.52871e-81	0.00208841	-0.00344758	0.00221466	0.12	-	-	-	0.0329	0.0333	0.3234	0.0016	0.0207	0.9393
rs2143491	20:46228667	A	G	0.355955	-0.0194974	0.00354944	3.95511e-08	0.000174299	0.00314667	0.00226663	0.18	-	-	-	-0.0013	0.0312	0.9664	0.0238	0.0201	0.2364
rs6096886	20:50951298	G	A	0.189747	-0.0313244	0.00434502	5.64901e-13	0.000301711	-5.11083e-06	0.0027715	0.99	-	-	-	0.0439	0.04	0.273	0.0352	0.0251	0.1597
rs6133328	20:6495414	A	C	0.401122	-0.0190049	0.00348387	4.90136e-08	0.000173531	NA	NA	NA	-	-	-	NA	NA	NA	NA	NA	NA
rs9983358	21:39670772	A	C	0.568009	-0.0214857	0.00342996	3.7584e-10	0.000226547	0.00234428	0.00219479	0.28	-	-	-	0.0101	0.0302	0.7392	-0.0102	0.0192	0.5959
rs55906059	22:42184143	T	C	0.0942426	-0.0359778	0.0058912	1.0172e-09	0.000220983	-9.46109e-05	0.00376446	0.96	-	-	-	0.0444	0.0601	0.4601	0.0428	0.036	0.2348
rs35935052	2:142302503	T	G	0.151619	-0.0270023	0.00475486	1.35798e-08	0.000187575	-0.00487989	0.00303518	0.099	-	-	-	0.0559	0.043	0.1936	0.0453	0.0271	0.09474
rs540652	2:169707428	T	C	0.468701	0.0189758	0.00341093	2.65249e-08	0.000179335	-0.00100907	0.00217443	0.69	-	-	-	0.0061	0.0302	0.8413	-0.0117	0.0193	0.5451
rs188363834	2:172415011	G	T	0.248893	-0.0358852	0.00395763	1.23254e-19	0.000481477	NA	NA	NA	-	-	-	0.0144	0.0359	0.6878	-0.003	0.0227	0.8964
rs12694002	2:205381851	G	C	0.0420493	0.04751	0.00850299	2.30797e-08	0.000181845	0.000858486	0.00540589	0.89	-	-	-	-0.107	0.0747	0.1523	-0.1084	0.0482	0.0246
rs13430869	2:218146818	T	G	0.748464	0.0269717	0.00393296	7.01466e-12	0.000273916	NA	NA	NA	-	-	-	0.0361	0.0336	0.2827	0.0138	0.0217	0.5257
rs2373061	2:218289247	T	G	0.684904	0.0309608	0.00367163	3.41207e-17	0.000413739	NA	NA	NA	-	-	-	-0.0058	0.0317	0.8547	0.0009	0.0203	0.9649
rs1542224	2:223963874	C	T	0.721095	0.0232899	0.00380909	9.71985e-10	0.00021818	NA	NA	NA	-	-	-	-0.0123	0.0337	0.7145	0.0215	0.0221	0.3301
rs2853360	2:233120444	T	C	0.111094	-0.0370965	0.00541868	7.61862e-12	0.000271796	NA	NA	NA	-	-	-	0.0599	0.0484	0.2158	0.0444	0.0311	0.1524
rs12713004	2:23896049	G	A	0.725335	0.0301719	0.00381604	2.66151e-15	0.000362725	-0.00125745	0.00244024	0.63	-	-	-	-0.0057	0.0344	0.8696	-0.0109	0.0221	0.6218
rs1260326	2:27730940	C	T	0.606489	0.0380652	0.00347991	7.70716e-28	0.000691618	-0.00138599	0.00222245	0.52	-	-	-	0.0274	0.0304	0.368	0.0285	0.0195	0.1445
rs116713089	2:33359565	A	G	0.0700723	-0.0480432	0.0066712	5.97696e-13	0.000300808	0.00122104	0.00424297	0.79	-	-	-	-0.073	0.0599	0.2225	-0.0002	0.0387	0.9956
rs563738408	2:420443	A	G	0.0335671	-0.0955332	0.00975522	1.22361e-22	0.00059214	NA	NA	NA	-	-	-	NA	NA	NA	NA	NA	NA
rs10202845	2:42575820	G	A	0.113326	-0.0336457	0.00543669	6.08258e-10	0.000227501	-0.00186915	0.0034654	0.59	-	-	-	-0.0229	0.0472	0.6272	-0.0232	0.0298	0.4374
rs74179078	2:46654651	A	T	0.521674	0.018845	0.00343243	4.01868e-08	0.000177233	NA	NA	NA	-	-	-	NA	NA	NA	NA	NA	NA
rs58027672	2:56028127	T	C	0.201448	-0.0317611	0.00425618	8.5411e-14	0.000324554	-0.000963656	0.0027118	0.7	-	-	-	-0.046	0.0356	0.1964	0.003	0.0231	0.8961
rs74676797	2:633063	A	G	0.809173	0.0560462	0.0044702	4.82241e-36	0.000970071	0.00943519	0.00285391	0.00094	-	-	-	NA	NA	NA	NA	NA	NA
rs35986233	2:70271143	C	A	0.0211	-0.0689168	0.0119585	8.27805e-09	0.000196201	0.00132063	0.0077278	0.85	-	-	-	-0.1072	0.1437	0.4555	0.1031	0.0857	0.2288
rs3771382	2:71559445	G	C	0.571132	-0.0215198	0.00344463	4.18488e-10	0.000226865	-0.00298833	0.00219989	0.17	-	-	-	0.0235	0.0304	0.4392	-0.0043	0.0195	0.8238
rs14976	2:85818886	T	C	0.308149	0.0202467	0.00369219	4.17228e-08	0.000174788	0.00130283	0.00236038	0.55	-	-	-	0.024	0.0329	0.4661	0.0071	0.0211	0.7362
rs7571971	2:88895351	C	T	0.719622	-0.0213636	0.00378486	1.65945e-08	0.000184174	-0.00445254	0.00241631	0.062	-	-	-	0.0146	0.0332	0.6599	0.0117	0.0213	0.5824
rs6765930	3:129020778	G	A	0.777829	0.0291874	0.00410825	1.21176e-12	0.000294437	0.00137578	0.00262574	0.57	-	-	-	0.0048	0.0376	0.8988	0.0282	0.024	0.2396
rs9853018	3:141101961	T	C	0.446358	0.0523974	0.00341807	5.2844e-53	0.00135694	-0.000651142	0.00218561	0.76	-	-	-	-0.0656	0.0305	0.03147	-0.0256	0.0194	0.1865
rs7356034	3:170732599	A	G	0.281291	0.0225442	0.00379526	2.85456e-09	0.000205498	NA	NA	NA	-	-	-	0.0504	0.0322	0.1182	0.0169	0.0209	0.4198
rs4535251	3:171926373	C	T	0.492374	-0.018981	0.00344041	3.452e-08	0.000180097	NA	NA	NA	-	-	-	0.0104	0.0306	0.7347	-0.0183	0.0197	0.3552
rs6773621	3:172126421	A	G	0.470248	0.0283913	0.00342522	1.15166e-16	0.000401606	NA	NA	NA	-	-	-	-0.017	0.0305	0.5767	-0.0176	0.0195	0.3668
rs3914188	3:184010048	C	G	0.731573	-0.0277114	0.00386547	7.58874e-13	0.0003016	NA	NA	NA	-	-	-	-0.0115	0.0353	0.745	-0.0338	0.0223	0.1297
rs2194411	3:185548663	A	G	0.127761	0.0437011	0.00516039	2.50471e-17	0.000425646	NA	NA	NA	-	-	-	0.0018	0.051	0.9722	0.0104	0.0313	0.7385
rs7429279	3:25118637	C	A	0.589653	0.0225721	0.00346928	7.72566e-11	0.000246559	-0.000803138	0.00221524	0.71	-	-	-	0.0278	0.0304	0.3607	0.005	0.0195	0.7986
rs2624839	3:50202231	C	T	0.42911	0.025036	0.00344375	3.61148e-13	0.000307101	0.00328054	0.00220049	0.12	-	-	-	0.005	0.0331	0.8799	-0.0204	0.0203	0.3159
rs11712872	3:52835514	A	G	0.116239	0.0318333	0.00530923	2.02845e-09	0.0002082	0.00131826	0.00339586	0.67	-	-	-	-0.0596	0.0477	0.2114	-0.0447	0.0311	0.1508
rs35467279	3:56567152	A	C	0.68786	0.0204301	0.0036858	2.979e-08	0.000179234	0.00184258	0.00235405	0.42	-	-	-	-0.0092	0.0329	0.7794	-0.009	0.021	0.6703
rs6445198	3:61219865	T	G	0.416573	-0.0192185	0.003457	2.71272e-08	0.000179534	-0.00174403	0.00221104	0.42	-	-	-	0.0001	0.0306	0.9975	0.0091	0.0195	0.6406
rs11128264	3:72392310	T	C	0.494113	-0.0191696	0.00340784	1.85663e-08	0.000183711	0.00111391	0.00217561	0.63	-	-	-	0.004	0.0324	0.9009	0.0189	0.0198	0.3384
rs4856600	3:85657658	C	A	0.645635	-0.0222701	0.00358564	5.28018e-10	0.000226941	-0.00139125	0.00229021	0.52	-	-	-	-0.0318	0.031	0.3051	-0.0177	0.02	0.3738
rs2270894	3:9975386	G	C	0.204163	-0.0286821	0.00438785	6.30722e-11	0.000267333	-0.00154414	0.00280085	0.6	-	-	-	-0.0485	0.0491	0.3233	-0.02	0.0311	0.5209
rs7377083	4:102708997	A	C	0.43259	0.0194941	0.00346263	1.80646e-08	0.000186556	-0.0014976	0.00221285	0.51	-	-	-	-0.0415	0.0356	0.2432	-0.0013	0.0222	0.9515
rs2726478	4:106254606	A	T	0.418731	-0.0215523	0.00344932	4.16076e-10	0.000226115	-0.00287448	0.00220459	0.2	-	-	-	-0.0163	0.0304	0.5927	-0.0196	0.0193	0.3103
rs13106087	4:145566864	C	T	0.830788	0.0483037	0.00454214	2.09927e-26	0.000656013	-0.00497881	0.00289865	0.089	-	-	-	-0.0319	0.0398	0.4231	-0.0264	0.0259	0.3084
rs11731421	4:1749160	A	G	0.331641	0.0256623	0.00362703	1.49718e-12	0.000291944	0.00267589	0.00231164	0.26	-	-	-	0.0105	0.0354	0.7656	-0.0316	0.0224	0.1578
rs7674450	4:17792249	C	G	0.155208	-0.0539259	0.00469571	1.62953e-30	0.000762586	0.00882316	0.0029989	0.0033	-	-	-	0.0521	0.0411	0.2045	0.02	0.0271	0.4598
rs10938398	4:45186139	A	G	0.435155	0.0265508	0.00344414	1.27533e-14	0.000346544	0.00197409	0.00220044	0.37	-	-	-	-0.0392	0.0307	0.2017	-0.0273	0.0198	0.1684
rs3000	4:57777945	T	C	0.388414	-0.0210855	0.00349695	1.64624e-09	0.000211227	-0.00243755	0.00223199	0.27	-	-	-	-0.0192	0.0306	0.5302	0.0014	0.0196	0.9442
rs62302281	4:82145244	G	T	0.292341	0.0257522	0.00374269	5.97866e-12	0.000274393	-0.00155217	0.00238995	0.55	-	-	-	0.0213	0.0331	0.5202	-0.0035	0.0212	0.8675
rs17408002	5:122709327	T	A	0.438115	-0.0326814	0.00343156	1.6914e-21	0.000525856	0.00152987	0.00219008	0.48	-	-	-	-0.0212	0.0321	0.5088	-0.004	0.0197	0.8377
rs32796	5:129036516	A	C	0.913485	-0.0347298	0.00607757	1.10267e-08	0.000190645	-0.000242258	0.00389136	0.92	-	-	-	-0.0699	0.0555	0.2076	0.0239	0.0346	0.4901
rs78054759	5:131057390	G	C	0.167439	-0.0299098	0.00457594	6.32309e-11	0.000249419	-0.00498465	0.0029231	0.082	-	-	-	0.0044	0.0452	0.9217	-0.0064	0.0275	0.8157
rs31211	5:134363145	A	G	0.250801	-0.0258144	0.00392924	5.05208e-11	0.000250427	-0.000823889	0.00250946	0.75	-	-	-	0.0192	0.0366	0.5994	0.0008	0.0226	0.9702
rs7730885	5:139042547	G	A	0.371382	0.0235188	0.00355632	3.7715e-11	0.000258266	0.00263841	0.00226913	0.24	-	-	-	0.0216	0.0335	0.5192	0.0008	0.0206	0.9702
rs6883937	5:141775868	G	A	0.271362	-0.0220219	0.003867	1.23707e-08	0.000191779	-0.00414587	0.00246539	0.079	-	-	-	-0.053	0.0355	0.1357	-0.0645	0.0221	0.003579
rs4282339	5:168256240	A	G	0.208547	-0.0245225	0.00418123	4.50244e-09	0.000198513	NA	NA	NA	-	-	-	0.0197	0.039	0.6146	-0.0166	0.0243	0.495
rs11954548	5:172779475	T	C	0.264359	0.0263802	0.00389363	1.24637e-11	0.000270674	NA	NA	NA	-	-	-	0.021	0.0356	0.5552	-0.0252	0.0224	0.2615
rs6556304	5:176586898	A	T	0.364802	0.0263212	0.00358543	2.12725e-13	0.000321076	NA	NA	NA	-	-	-	0.0017	0.0351	0.9613	0.0068	0.0216	0.7518
rs12657771	5:36787962	A	G	0.435432	-0.0240479	0.00345246	3.28623e-12	0.000284329	7.18694e-05	0.00220267	0.97	-	-	-	0.0235	0.0301	0.4353	0.0427	0.0194	0.02794
rs4866800	5:42829570	C	A	0.576305	0.0280357	0.00345261	4.68746e-16	0.000383847	0.00281554	0.00220319	0.21	-	-	-	-0.0353	0.03	0.2396	-0.0062	0.0193	0.7482
rs4865956	5:54882505	A	T	0.695507	-0.0214888	0.00371831	7.52029e-09	0.000195584	0.00200796	0.00237113	0.4	-	-	-	-0.0404	0.0328	0.2179	-0.022	0.021	0.2954
rs34287	5:67585143	A	G	0.340597	0.0207691	0.00362574	1.01649e-08	0.000193757	0.00137406	0.00231725	0.56	-	-	-	-0.0293	0.0336	0.3832	-0.0137	0.0206	0.5066
rs34358	5:74965122	A	G	0.654784	0.0243651	0.00358566	1.08567e-11	0.000268383	0.00257202	0.00228622	0.27	-	-	-	0.0655	0.0313	0.03639	0.0181	0.0199	0.3638
rs12153206	5:77532180	A	G	0.280563	-0.0301556	0.00387864	7.60168e-15	0.000367104	NA	NA	NA	-	-	-	NA	NA	NA	NA	NA	NA
rs6870983	5:87697533	T	C	0.210265	-0.0248405	0.00419302	3.1436e-09	0.000204927	-0.00136997	0.00266859	0.57	-	-	-	0.0747	0.0376	0.04673	0.0426	0.0236	0.07066
rs13186522	5:95865500	C	T	0.608284	-0.0196407	0.0034898	1.82566e-08	0.000183832	0.00157436	0.00222708	0.47	-	-	-	-0.0443	0.0328	0.1773	0.0036	0.0201	0.8577
rs240164	6:101044487	A	T	0.529504	-0.0189065	0.00342128	3.27854e-08	0.000178106	NA	NA	NA	-	-	-	NA	NA	NA	NA	NA	NA
rs768023	6:108876002	A	G	0.628926	0.0290123	0.00352975	2.0608e-16	0.000392875	0.00635812	0.00224933	0.0043	-	-	-	-0.1238	0.031	6.606e-05	-0.0812	0.0199	4.502e-05
rs13219952	6:109712287	T	C	0.390046	-0.0286975	0.0034911	2.04623e-16	0.00039186	-0.00136131	0.00223145	0.54	-	-	-	-0.0021	0.0305	0.9443	0.0071	0.0196	0.7159
rs11509699	6:126651855	T	C	0.466402	0.0326155	0.00343853	2.44697e-21	0.000529484	NA	NA	NA	-	-	-	NA	NA	NA	NA	NA	NA
rs6569648	6:130349119	T	C	0.758923	-0.0454668	0.00397629	2.8881e-30	0.000756436	0.00271765	0.00254049	0.3	-	-	-	0.0183	0.036	0.6101	-0.0173	0.0228	0.4481
rs6909857	6:142701158	G	A	0.28589	-0.028806	0.00377375	2.30129e-14	0.000338813	0.00515166	0.00240093	0.032	-	-	-	-0.0523	0.033	0.1134	-0.0237	0.021	0.2591
rs3853252	6:152170247	A	G	0.455952	0.0310384	0.00343134	1.50462e-19	0.000477953	-9.1163e-05	0.00219213	0.96	-	-	-	-0.0438	0.0321	0.1718	0.0115	0.02	0.5647
rs17630640	6:164107529	G	A	0.131575	0.0295257	0.00503678	4.58134e-09	0.000199221	-0.0018025	0.00321707	0.55	-	-	-	0.0199	0.0443	0.6542	0.0166	0.0286	0.5619
rs41271299	6:19839415	T	C	0.0519385	0.07426	0.00768061	4.15951e-22	0.000543082	-0.00144325	0.00491228	0.75	-	-	-	-0.1645	0.1245	0.1864	-0.0379	0.0682	0.5783
rs62396185	6:26180634	C	G	0.256538	-0.0379713	0.00390848	2.63622e-22	0.000549986	-0.00963967	0.00248427	0.00011	-	-	-	0.0146	0.0335	0.6636	0.051	0.0215	0.01771
rs1738434	6:31944036	T	G	0.40216	-0.0310926	0.00347992	4.11776e-19	0.000464866	NA	NA	NA	-	-	-	-0.0491	0.0456	0.2817	-0.0107	0.0255	0.6735
rs112540634	6:34623905	T	C	0.136868	0.0622847	0.00495136	2.8518e-36	0.000916583	0.00880283	0.00316624	0.0055	-	-	-	-0.056	0.0441	0.2041	-0.0355	0.0276	0.1988
rs12193797	6:41748352	G	A	0.134952	-0.0409551	0.00499426	2.41228e-16	0.000391621	0.00045088	0.00320027	0.85	-	-	-	0.0092	0.0466	0.8434	0.0071	0.0304	0.8142
rs3798519	6:50788778	C	A	0.179263	0.0384835	0.00444822	5.12994e-18	0.000435787	0.00557878	0.0028353	0.048	-	-	-	-0.0433	0.0403	0.2827	-0.0208	0.0253	0.4097
rs9382285	6:53958294	G	A	0.0443314	0.0499502	0.0083371	2.08583e-09	0.000211409	0.00511618	0.00529719	0.35	-	-	-	0.0413	0.0702	0.5558	0.051	0.045	0.2572
rs9379084	6:7231843	A	G	0.115448	-0.0343586	0.00549249	3.97062e-10	0.000241107	0.00615988	0.00350281	0.069	-	-	-	-0.0158	0.0542	0.7708	-0.0104	0.0337	0.7578
rs9328442	6:7709475	C	T	0.495883	0.0332704	0.00343317	3.343e-22	0.000553422	NA	NA	NA	-	-	-	0.0448	0.0324	0.1665	0.0306	0.0199	0.1237
rs9350850	6:81050236	C	T	0.0806682	0.0359075	0.00627342	1.04383e-08	0.000191238	0.00502045	0.00400555	0.21	-	-	-	0.1357	0.0615	0.02745	0.024	0.037	0.5168
rs1443750	7:121967349	G	C	0.364366	0.0214788	0.00353994	1.30162e-09	0.000213695	0.00448265	0.00225706	0.046	-	-	-	-0.0246	0.031	0.4272	-0.0051	0.0199	0.797
rs10236214	7:150668070	T	C	0.641733	0.0383647	0.00357354	7.05922e-27	0.000676791	0.00235271	0.00227925	0.31	-	-	-	0.0418	0.0313	0.1823	0.0271	0.0202	0.1802
rs508347	7:28212824	C	T	0.701304	-0.0299407	0.00373002	1.00584e-15	0.000375569	-0.00270889	0.00237875	0.28	-	-	-	0.0637	0.033	0.0535	0.0567	0.0211	0.007158
rs2533879	7:2859847	A	G	0.302366	-0.041214	0.00371039	1.1777e-28	0.000716605	-0.000977401	0.00236986	0.7	-	-	-	-0.0581	0.0332	0.08019	-0.0244	0.0211	0.2484
rs723149	7:46577056	G	A	0.562815	-0.0229241	0.00343839	2.61732e-11	0.00025861	0.000613081	0.00219266	0.81	-	-	-	0.0282	0.0308	0.3609	0.0194	0.0196	0.3203
rs7809758	7:50573333	G	A	0.359994	0.0197173	0.00355126	2.82564e-08	0.000179145	0.00279111	0.00227237	0.22	-	-	-	-0.0318	0.0313	0.3085	-0.0162	0.02	0.4186
rs28888492	7:76695502	C	T	0.189797	0.0311279	0.00450611	4.93518e-12	0.000297998	NA	NA	NA	-	-	-	-0.0053	0.0628	0.9328	0.0194	0.0405	0.6314
rs10269774	7:92253972	A	G	0.323024	0.0466207	0.00363924	1.49126e-37	0.000950595	-0.00112356	0.00232186	0.64	-	-	-	0.0634	0.0315	0.0444	0.0298	0.0202	0.1401
rs2040539	7:93323303	G	C	0.433574	0.021498	0.00346551	5.53814e-10	0.000227003	-0.00147589	0.00221149	0.5	-	-	-	0.0144	0.0329	0.6606	0.0184	0.0204	0.3651
rs10101292	8:10856474	C	T	0.428887	-0.0201783	0.00345484	5.21169e-09	0.000199464	-0.00695555	0.00220828	0.0016	-	-	-	0.0424	0.0339	0.2118	0.0073	0.0209	0.7279
rs2721940	8:116636281	C	A	0.600309	-0.02769	0.00348512	1.95087e-15	0.000367938	-0.000591612	0.00222405	0.79	-	-	-	-0.0525	0.0311	0.09127	-0.0491	0.0198	0.01339
rs60869342	8:120456193	T	A	0.267993	-0.023568	0.00389233	1.40736e-09	0.000217929	NA	NA	NA	-	-	-	NA	NA	NA	NA	NA	NA
rs112875651	8:126506694	A	G	0.391088	0.0215228	0.00354209	1.23261e-09	0.000220626	-0.00797573	0.00225505	0.00043	-	-	-	0.0475	0.0329	0.1479	0.0409	0.0206	0.04728
rs4628223	8:135790335	C	G	0.715536	-0.0341946	0.00379712	2.17094e-19	0.000475997	0.00151628	0.00243076	0.58	-	-	-	-0.0414	0.0344	0.2295	-0.0076	0.022	0.729
rs1911250	8:25245151	G	A	0.38898	0.0206817	0.00352759	4.55832e-09	0.000203322	0.00622042	0.00224914	0.0055	-	-	-	-0.0917	0.034	0.007076	-0.0549	0.0206	0.00778
rs72639077	8:49527235	G	T	0.0980667	0.0336918	0.00575528	4.8062e-09	0.000200805	0.00376607	0.0036539	0.28	-	-	-	-0.0175	0.0499	0.7258	-0.0316	0.0329	0.3373
rs36063247	8:57154653	T	C	0.108965	-0.0632836	0.00547718	7.24006e-31	0.000777668	0.00959171	0.00348823	0.0059	-	-	-	0.055	0.0467	0.2388	0.0537	0.0304	0.07734
rs61729527	8:77761919	T	C	0.0516852	-0.0442258	0.00769233	8.97548e-09	0.000191734	-0.00187781	0.00491028	0.73	-	-	-	0.0476	0.0832	0.5672	0.0608	0.0515	0.2377
rs7846385	8:78160179	C	T	0.284378	0.0347263	0.00377974	4.06689e-20	0.000490825	0.00542429	0.00241045	0.025	-	-	-	-0.0333	0.0329	0.3106	-0.0167	0.0211	0.4285
rs4269508	8:95512399	A	G	0.22436	-0.0256701	0.00408535	3.31982e-10	0.000229346	NA	NA	NA	-	-	-	-0.051	0.0354	0.1503	-0.0195	0.0225	0.3879
rs10978733	9:109923051	G	T	0.146847	-0.0267866	0.00486787	3.74498e-08	0.000179787	-0.000669837	0.00309676	0.85	-	-	-	0.0001	0.0436	0.9985	-0.0314	0.0276	0.2561
rs2304784	9:111718325	C	T	0.0726266	0.0378819	0.00656595	7.96772e-09	0.000193305	0.00415027	0.00417816	0.33	-	-	-	-0.0565	0.0607	0.3512	0.0272	0.0366	0.4583
rs112281638	9:118181330	A	C	0.0723569	-0.0402549	0.00667012	1.59191e-09	0.000217535	NA	NA	NA	-	-	-	NA	NA	NA	NA	NA	NA
rs7033487	9:119129257	C	T	0.199937	-0.0370151	0.0042644	3.99259e-18	0.000438334	-0.00148877	0.00272608	0.59	-	-	-	0.0163	0.0413	0.6936	-0.0218	0.0252	0.3873
rs2274116	9:139094805	T	C	0.346437	-0.021342	0.00360273	3.1511e-09	0.000206259	0.000860782	0.00230288	0.72	-	-	-	-0.0496	0.0378	0.1898	-0.0422	0.0231	0.06768
rs2578240	9:90826765	G	A	0.56121	-0.0194121	0.00345299	1.89257e-08	0.000185591	-0.0034428	0.00220048	0.12	-	-	-	-0.0146	0.0327	0.6558	-0.0266	0.02	0.1836
rs968821	9:94187634	C	G	0.335909	-0.0234677	0.00361304	8.3117e-11	0.000245709	-0.000170127	0.00229926	0.98	-	-	-	0.0201	0.0318	0.526	0.0098	0.0206	0.6344
rs28778940	9:98298352	A	G	0.333072	0.0318138	0.00361614	1.4094e-18	0.000449654	0.0039912	0.00231374	0.084	-	-	-	-0.0467	0.0359	0.193	-0.0386	0.0225	0.08724
rs7869758	9:99280614	T	C	0.366253	0.0238466	0.00353447	1.51568e-11	0.000263985	-0.00344197	0.00225567	0.13	-	-	-	-0.0371	0.0324	0.2523	-0.0073	0.0207	0.7252
Women
rs10509746	10:102656897	C	T	0.552415	0.0297876	0.00319731	1.21533e-20	0.000438775	-	-	-	-0.00208565	0.00219893	0.34	0.0242	0.0304	0.426	0.0325	0.0195	0.09501
rs10883785	10:104603588	G	A	0.373718	0.0189436	0.00329138	8.65059e-09	0.000167984	-	-	-	0.00185589	0.00225971	0.41	-0.014	0.0309	0.6506	0.0135	0.0195	0.4894
rs72828952	10:126629608	G	A	0.422984	-0.0198479	0.00327004	1.28449e-09	0.000192296	-	-	-	NA	NA	NA	-0.0303	0.0339	0.3714	0.0142	0.0211	0.5005
rs73601548	10:18549889	T	C	0.114919	0.0278271	0.00500263	2.66307e-08	0.000157522	-	-	-	-0.00146962	0.00344553	0.67	-0.004	0.048	0.9329	-0.0369	0.0309	0.2322
rs806774	10:22114427	T	A	0.715702	-0.0213174	0.00353384	1.61881e-09	0.000184929	-	-	-	-0.00283347	0.00242847	0.24	-0.0111	0.0329	0.7346	-0.0038	0.0211	0.8587
rs11014285	10:25178864	A	G	0.165767	0.0310768	0.00433267	7.38153e-13	0.000267109	-	-	-	0.00175914	0.00297962	0.54	-0.0372	0.0414	0.3681	-0.041	0.0271	0.1297
rs7085079	10:70198027	G	A	0.784429	0.0235106	0.00387303	1.27888e-09	0.00018694	-	-	-	-0.00453339	0.00266036	0.094	-0.0079	0.0359	0.8266	-0.0124	0.023	0.5888
rs2274224	10:96039597	C	G	0.432503	0.0191058	0.00321151	2.69956e-09	0.00017919	-	-	-	-0.000960502	0.00220535	0.68	0.0041	0.0321	0.8975	0.0158	0.0199	0.4278
rs12421941	11:120194357	G	A	0.144226	-0.025257	0.00453519	2.56388e-08	0.000157469	-	-	-	0.0013895	0.00311891	0.64	-0.0373	0.0433	0.3899	-0.0256	0.0274	0.35
rs1530179	11:12896590	G	A	0.0969281	0.0294262	0.00538259	4.58474e-08	0.00015159	-	-	-	0.00931189	0.00368788	0.011	-0.0113	0.0519	0.8277	-0.013	0.0336	0.6996
rs35506085	11:2165576	A	G	0.182134	-0.0329947	0.00415632	2.05842e-15	0.000324333	-	-	-	0.00194658	0.00284791	0.49	-0.0006	0.0413	0.988	0.0283	0.0258	0.2725
rs11030119	11:27728102	A	G	0.30937	0.0287634	0.00344559	6.99627e-17	0.000353536	-	-	-	0.00159621	0.00237028	0.5	0.0967	0.0335	0.003919	0.0503	0.0211	0.01704
rs10835367	11:28642593	A	C	0.384912	-0.0182059	0.00330516	3.62709e-08	0.000156947	-	-	-	NA	NA	NA	NA	NA	NA	NA	NA	NA
rs35251247	11:43878459	A	G	0.290693	0.0207872	0.0035247	3.69504e-09	0.000178193	-	-	-	0.000735443	0.00242122	0.76	-0.0045	0.036	0.9014	-0.0169	0.0219	0.4403
rs7479361	11:48109793	A	G	0.683116	-0.0196517	0.003423	9.4225e-09	0.000167196	-	-	-	0.000748796	0.0023541	0.74	0.0129	0.0325	0.6917	0.0135	0.0208	0.5156
rs7952436	11:67024534	T	C	0.0833355	-0.0509908	0.00575975	8.59339e-19	0.000397241	-	-	-	-0.00106442	0.00396815	0.79	-0.0766	0.0861	0.3739	-0.0776	0.0498	0.1188
rs7129320	11:68388220	A	G	0.167455	-0.0272226	0.00426193	1.69141e-10	0.000206631	-	-	-	0.00501886	0.00293264	0.092	0.0732	0.0421	0.08181	0.0288	0.0271	0.2888
rs7949333	11:69916746	T	C	0.457584	-0.017911	0.00320346	2.25899e-08	0.000159248	-	-	-	0.00030699	0.00219869	0.88	0.0213	0.0302	0.4812	0.0354	0.0194	0.06707
rs12581771	12:1051867	T	C	0.204583	0.0239995	0.00396427	1.41586e-09	0.000187456	-	-	-	0.000850266	0.00272835	0.76	-0.0086	0.0406	0.8321	-0.0434	0.0256	0.09045
rs10774624	12:111833788	A	G	0.514343	0.0225789	0.0032103	2.02429e-12	0.000254694	-	-	-	-0.00954819	0.00220877	1.5e-05	0.0819	0.0329	0.0128	0.0515	0.0205	0.01185
rs10845408	12:11880581	T	C	0.354072	0.0213106	0.00333404	1.64294e-10	0.000207729	-	-	-	0.00574879	0.002291	0.012	0.0034	0.0321	0.9151	-0.0157	0.0203	0.4406
rs60181473	12:122654217	T	C	0.475942	0.0182983	0.00321205	1.22264e-08	0.000167026	-	-	-	NA	NA	NA	-0.0628	0.0366	0.08637	-0.0443	0.0225	0.04959
rs10847415	12:123144293	C	T	0.696324	0.0293147	0.00346656	2.77615e-17	0.000363432	-	-	-	0.00228418	0.00238384	0.33	-0.0194	0.035	0.5789	-0.0264	0.0225	0.2401
rs12314162	12:124826676	T	C	0.160875	0.033219	0.00433569	1.84275e-14	0.000297933	-	-	-	-0.00287754	0.00297793	0.33	-0.0062	0.0396	0.8755	0.0137	0.0258	0.5957
rs78424217	12:133472895	T	C	0.0873171	0.0317621	0.00565786	1.98207e-08	0.000160793	-	-	-	-0.000162675	0.00388868	0.98	0.0576	0.0554	0.2987	0.0598	0.0358	0.09454
rs11049704	12:28691701	G	C	0.295617	-0.0192026	0.00349422	3.90011e-08	0.000153564	-	-	-	NA	NA	NA	0.0707	0.1116	0.5265	-0.0631	0.0595	0.2884
rs76895963	12:4384844	G	T	0.0210065	0.130314	0.0122425	1.8841e-26	0.000698467	-	-	-	0.0139251	0.00842924	0.099	NA	NA	NA	-0.0183	0.1197	0.8787
rs11183438	12:46713720	T	A	0.584173	0.0241538	0.00328839	2.06302e-13	0.000283436	-	-	-	NA	NA	NA	0.0094	0.0318	0.7668	0.0311	0.0206	0.132
rs7132908	12:50263148	A	G	0.383505	0.0282105	0.00327984	7.94735e-18	0.000376316	-	-	-	-0.00106494	0.00224864	0.62	-0.0166	0.0309	0.5911	-0.0147	0.0199	0.4599
rs6581627	12:65719229	C	G	0.521165	-0.0197866	0.00319195	5.69737e-10	0.000195404	-	-	-	NA	NA	NA	NA	NA	NA	NA	NA	NA
rs7959830	12:66347368	T	G	0.409302	-0.0375367	0.00323489	4.04303e-31	0.000681321	-	-	-	0.00216462	0.00222217	0.33	-0.0148	0.0306	0.6275	-0.0488	0.0198	0.01351
rs9634212	12:93993266	A	C	0.222232	0.0378662	0.00383733	5.8111e-23	0.000495667	-	-	-	0.00756464	0.00264104	0.0041	-0.0353	0.0393	0.3691	-0.0322	0.0242	0.1829
rs4373984	12:97792587	T	C	0.528872	-0.024259	0.00318573	2.65092e-14	0.000293268	-	-	-	-0.00173058	0.00219123	0.43	0.0165	0.0303	0.5867	0.01	0.0195	0.609
rs146851424	13:50377910	C	A	0.0218764	0.0793205	0.0109536	4.45427e-13	0.000269259	-	-	-	0.00383162	0.00755088	0.62	-0.0565	0.1063	0.5953	-0.0386	0.0659	0.5575
rs2225226	13:51127270	T	C	0.216559	-0.0497695	0.00386853	7.32586e-38	0.000840503	-	-	-	-0.0031384	0.00266082	0.24	-0.0187	0.0375	0.618	0.0326	0.0237	0.1687
rs4477562	13:54104968	T	C	0.127952	0.0292564	0.00480231	1.11623e-09	0.000191011	-	-	-	0.00131948	0.0032906	0.68	0.0521	0.0438	0.2336	-0.0139	0.0288	0.6299
rs3818416	13:78474468	C	A	0.766122	0.0224536	0.00376987	2.58828e-09	0.000180671	-	-	-	0.0014101	0.00258669	0.59	0.0088	0.0356	0.8043	-0.0203	0.0228	0.3737
rs11160601	14:101186641	T	C	0.0926585	0.0366576	0.00553257	3.46348e-11	0.000225951	-	-	-	0.00807307	0.00380866	0.035	-0.0728	0.0543	0.1801	0.0189	0.0337	0.5747
rs112580404	14:24795956	T	C	0.258633	0.0206499	0.0036606	1.69169e-08	0.000163525	-	-	-	0.00211428	0.0025185	0.4	0.0352	0.0377	0.3506	0.0147	0.0229	0.5205
rs2022674	14:25948867	T	C	0.661265	0.0205201	0.00346136	3.06541e-09	0.000188636	-	-	-	0.00165467	0.00237522	0.48	-0.0222	0.0342	0.5158	-0.0048	0.022	0.828
rs12879030	14:42169429	G	A	0.293373	-0.0191039	0.00349693	4.68659e-08	0.000151316	-	-	-	-0.00384856	0.00241069	0.11	0.035	0.0349	0.316	0.0346	0.0219	0.1141
rs1313237	14:60848224	C	A	0.388742	0.0326313	0.00326322	1.54907e-23	0.00050604	-	-	-	-0.00183127	0.0022425	0.42	-0.0026	0.0307	0.9332	0.0112	0.0198	0.5729
rs2296316	14:65520246	C	T	0.464317	-0.0180549	0.00321374	1.93418e-08	0.00016216	-	-	-	-0.000967645	0.00220858	0.65	-0.0035	0.0304	0.9072	0.0166	0.0195	0.3927
rs7141420	14:79899454	T	C	0.513791	0.0219075	0.00321188	9.08094e-12	0.000239787	-	-	-	-8.08953e-05	0.00220164	0.97	-0.049	0.0302	0.1048	-0.0044	0.0193	0.8178
rs12906197	15:38492199	T	C	0.424458	-0.0193484	0.00324355	2.44764e-09	0.000182908	-	-	-	-0.00182711	0.00222715	0.42	-0.0325	0.0318	0.3076	0.0057	0.0202	0.7787
rs59228226	15:55639297	T	C	0.0891153	-0.033623	0.00561057	2.06647e-09	0.000183535	-	-	-	-0.00359285	0.00386569	0.35	0.0276	0.0536	0.6064	0.016	0.0342	0.6403
rs12908182	15:62186447	T	C	0.467083	-0.0173889	0.00318483	4.76929e-08	0.000150532	-	-	-	-0.00107669	0.00219003	0.64	-0.0733	0.03	0.01458	-0.0226	0.0193	0.2419
rs4776970	15:68080886	T	A	0.356016	-0.019772	0.00332596	2.77348e-09	0.000179257	-	-	-	-0.00264756	0.00227991	0.23	0.0314	0.0305	0.3037	0.0249	0.0196	0.2053
rs35199222	15:81013037	A	G	0.445571	0.0199663	0.00320659	4.77528e-10	0.000196965	-	-	-	0.0055574	0.00220215	0.011	-0.0268	0.0326	0.4116	-0.0357	0.0201	0.07656
rs56238630	15:89386224	C	T	0.0286525	-0.0652686	0.00955546	8.48697e-12	0.000237124	-	-	-	-0.0045946	0.0065351	0.47	-0.0466	0.0969	0.6305	0.1	0.061	0.1009
rs4966012	15:99226148	G	C	0.677838	0.0259651	0.00340999	2.66085e-14	0.000294449	-	-	-	0.00527845	0.00234197	0.024	0.0234	0.0331	0.4797	0.0121	0.0209	0.563
rs72769581	16:19846668	C	T	0.212318	-0.0245198	0.00388831	2.86925e-10	0.000201095	-	-	-	0.0014925	0.00267493	0.58	0.0151	0.0369	0.6824	0.0302	0.0237	0.202
rs9934488	16:2155297	G	A	0.168869	-0.03796	0.00427133	6.32108e-19	0.000404484	-	-	-	NA	NA	NA	-0.0133	0.0502	0.7903	-0.0253	0.0313	0.4175
rs2539999	16:2266173	C	T	0.285686	0.0219237	0.00352836	5.19019e-10	0.000196171	-	-	-	0.0010049	0.00242331	0.66	-0.0659	0.0405	0.1041	-0.0113	0.0253	0.6548
rs62031607	16:28631530	T	A	0.371931	0.0242625	0.00329466	1.78953e-13	0.000275024	-	-	-	0.00570829	0.00226038	0.012	0.0213	0.0364	0.5578	0.0653	0.0242	0.006957
rs12935701	16:30026748	T	C	0.402787	0.0358174	0.00324506	2.56873e-28	0.000617196	-	-	-	-0.0037612	0.00222812	0.086	0.0071	0.0306	0.8174	0.0002	0.0197	0.9903
rs879620	16:4015729	T	C	0.615499	0.0309892	0.00328585	4.10099e-21	0.000454544	-	-	-	0.00223374	0.00225323	0.31	0.0399	0.0318	0.2089	0.0148	0.0203	0.4668
rs72801843	16:53508802	A	T	0.300918	0.0235531	0.00346821	1.11571e-11	0.000233401	-	-	-	-0.0019204	0.00238024	0.43	0.0226	0.0329	0.4919	0.0303	0.0212	0.1535
rs56094641	16:53806453	G	A	0.401147	0.0609792	0.00324296	8.31849e-79	0.00178656	-	-	-	0.00124223	0.00222968	0.59	-0.0529	0.0302	0.0803	-0.0347	0.0194	0.07458
rs2242171	16:88793910	T	C	0.59733	0.0200034	0.00329176	1.22839e-09	0.000192487	-	-	-	0.00233343	0.00226133	0.3	-0.0327	0.036	0.3637	0.0149	0.023	0.5177
rs35637261	16:89513782	A	G	0.213085	0.023878	0.00390631	9.81693e-10	0.000191208	-	-	-	0.00313785	0.00268467	0.25	-0.0147	0.0373	0.6925	0.0043	0.0241	0.8589
rs6505216	17:29206421	T	G	0.234354	-0.0416525	0.00391376	1.92082e-26	0.000622605	-	-	-	NA	NA	NA	-0.0357	0.0408	0.3821	-0.0146	0.0252	0.5642
rs9915532	17:47027359	G	A	0.829512	-0.0271047	0.00423045	1.48709e-10	0.000207795	-	-	-	0.00171652	0.00291283	0.55	0.0232	0.0405	0.567	0.0167	0.0255	0.5123
rs757608	17:59497277	G	A	0.670137	-0.022921	0.00338345	1.25244e-11	0.000232271	-	-	-	0.00173955	0.00232163	0.47	-0.0648	0.0317	0.04103	-0.0499	0.0205	0.01477
rs2005172	17:61996255	C	A	0.64006	0.0330689	0.0033534	6.20219e-23	0.000503872	-	-	-	-0.00107429	0.00230507	0.64	-0.0133	0.0345	0.6994	0.003	0.0216	0.8887
rs78378222	17:7571752	G	T	0.01236	0.120879	0.0147223	2.21345e-16	0.000356738	-	-	-	0.00158357	0.0100668	0.87	0.3507	0.1592	0.02756	0.0976	0.0912	0.2846
rs7218899	17:76739850	T	C	0.512242	-0.0175857	0.00319001	3.53748e-08	0.000154536	-	-	-	-0.00175299	0.00219258	0.43	0.0138	0.03	0.6462	0.0093	0.0193	0.628
rs147576596	17:78722281	G	T	0.301336	-0.0205443	0.00353432	6.15356e-09	0.000177718	-	-	-	NA	NA	NA	0.0577	0.0594	0.3311	0.0157	0.0361	0.6641
rs36000545	17:79093822	G	A	0.3941	-0.0243114	0.00329862	1.71113e-13	0.000282265	-	-	-	0.00222138	0.00226626	0.33	0.0454	0.0385	0.2381	0.0384	0.024	0.1096
rs7238093	18:20728158	T	A	0.786169	0.0455128	0.00387422	7.45134e-32	0.00069644	-	-	-	0.00528538	0.00267005	0.049	0.0413	0.0381	0.2794	0.0095	0.0241	0.6922
rs1941697	18:31251276	A	G	0.450764	0.0203141	0.00319689	2.09809e-10	0.000204331	-	-	-	0.000943228	0.00219651	0.66	0.0025	0.0302	0.934	-0.0293	0.0193	0.1295
rs2337154	18:46526371	T	G	0.334181	0.0200858	0.00337737	2.73288e-09	0.000179534	-	-	-	-0.00273995	0.00231748	0.24	0.0042	0.0319	0.8956	0.0213	0.0204	0.2956
rs12957894	18:46843923	G	C	0.472236	0.0186229	0.00321545	6.97858e-09	0.000172872	-	-	-	NA	NA	NA	NA	NA	NA	NA	NA	NA
rs1062557	18:56887507	A	C	0.744019	0.0201657	0.00364162	3.0711e-08	0.000154899	-	-	-	0.00267404	0.00250289	0.3	0.0097	0.0345	0.7783	0.0052	0.022	0.813
rs6567160	18:57829135	C	T	0.233232	0.0751125	0.00375604	7.10119e-89	0.00201793	-	-	-	0.000676349	0.00258674	0.79	-0.0916	0.0352	0.009262	-0.0278	0.0226	0.2183
rs17066856	18:58049656	C	T	0.0907029	-0.0512635	0.00556465	3.22178e-20	0.000433484	-	-	-	-0.00169152	0.00380168	0.64	-0.1157	0.0516	0.02513	-0.0744	0.0331	0.02475
rs58108288	19:18868967	C	G	0.310321	-0.0197406	0.00348109	1.42313e-08	0.000166805	-	-	-	NA	NA	NA	0.0232	0.0414	0.5748	0.0262	0.0261	0.3151
rs8112948	19:2175005	A	T	0.283774	-0.0241409	0.00367329	4.97668e-11	0.000236897	-	-	-	NA	NA	NA	NA	NA	NA	NA	NA	NA
rs57894940	19:30293462	A	G	0.330814	0.0281169	0.00338982	1.09711e-16	0.000350022	-	-	-	NA	NA	NA	-0.0227	0.0316	0.4735	-0.0309	0.0203	0.1276
rs3810291	19:47569003	A	G	0.678219	0.0309744	0.00340404	9.17345e-20	0.000418761	-	-	-	0.00120002	0.00233475	0.61	-0.0204	0.0328	0.5346	-0.0021	0.0214	0.9216
rs79441499	19:7201704	T	C	0.40468	-0.0186098	0.00325541	1.08849e-08	0.000166869	-	-	-	NA	NA	NA	-0.0338	0.0323	0.2948	0	0.0208	0.9991
rs284317	1:10731625	G	A	0.493158	-0.0190289	0.00320344	2.8525e-09	0.000181016	-	-	-	-0.00339455	0.00219994	0.12	-0.0295	0.0346	0.3938	-0.0217	0.0216	0.3136
rs12089366	1:11220187	T	C	0.22312	0.0255145	0.00385223	3.52169e-11	0.000225682	-	-	-	0.00312221	0.00264565	0.24	-0.061	0.0357	0.08794	-0.0141	0.0229	0.5382
rs12738523	1:118855812	T	A	0.312612	-0.0208056	0.00344605	1.56774e-09	0.000186036	-	-	-	0.000576608	0.0023661	0.79	-0.0227	0.0337	0.4999	-0.0293	0.0217	0.1768
rs76798800	1:154994978	T	G	0.267219	0.0311462	0.00359862	4.96403e-18	0.000379911	-	-	-	0.0010731	0.00247567	0.66	0.0222	0.0349	0.5246	0.0034	0.0222	0.8799
rs4648629	1:1695462	A	C	0.431833	-0.0180634	0.00322538	2.14135e-08	0.000160111	-	-	-	-0.00430208	0.00221306	0.052	0.0085	0.0363	0.8153	-0.0352	0.0225	0.1184
rs60077625	1:172098794	A	G	0.314949	0.0206161	0.0034246	1.74744e-09	0.000183403	-	-	-	0.0019519	0.00235288	0.41	0.0086	0.0324	0.792	0.0066	0.0208	0.7526
rs543874	1:177889480	G	A	0.207129	0.0546988	0.00392478	3.97898e-44	0.000982718	-	-	-	0.00866383	0.00270125	0.0013	-0.0522	0.0393	0.1843	-0.0539	0.0248	0.02942
rs2247300	1:190131570	G	C	0.50446	0.019371	0.0031952	1.34255e-09	0.000187603	-	-	-	NA	NA	NA	NA	NA	NA	NA	NA	NA
rs55817137	1:201796301	A	G	0.14203	-0.0273917	0.00457283	2.1008e-09	0.000182861	-	-	-	0.0011936	0.00314261	0.71	-0.0134	0.0458	0.7692	-0.02	0.0279	0.4743
rs1578992	1:212211174	T	G	0.668226	0.0217061	0.00337545	1.2741e-10	0.00020891	-	-	-	0.0032281	0.00231818	0.17	0.054	0.0317	0.08786	0.025	0.0203	0.217
rs6667098	1:214629640	C	T	0.453055	-0.0215869	0.00319191	1.3556e-11	0.000230943	-	-	-	-0.000103077	0.00219259	0.94	-0.0183	0.0336	0.5855	0.0181	0.0208	0.3846
rs4652839	1:33784929	G	C	0.674597	0.0278858	0.00339373	2.10186e-16	0.000341399	-	-	-	0.000393221	0.00232961	0.86	-0.0118	0.0319	0.7115	0.0077	0.0204	0.7078
rs535423	1:36673358	G	C	0.709286	0.0192942	0.00350199	3.60344e-08	0.000153522	-	-	-	0.00406591	0.00240443	0.089	-0.0041	0.0417	0.9213	-0.0226	0.0259	0.3837
rs2154319	1:41745770	C	T	0.219243	0.0294795	0.00388493	3.25916e-14	0.000297517	-	-	-	0.000622732	0.00267078	0.81	-0.0303	0.0399	0.4478	0.0068	0.0246	0.7828
rs1846522	1:50981205	A	G	0.0888419	0.0322287	0.00559259	8.28805e-09	0.000168162	-	-	-	0.00202317	0.00385197	0.59	0.027	0.0485	0.5777	0.0167	0.0322	0.6036
rs1360504	1:56627905	A	G	0.192757	0.0254152	0.00403331	2.9574e-10	0.000201016	-	-	-	0.00196726	0.00277329	0.47	-0.0352	0.0403	0.3832	0.0178	0.0248	0.4719
rs12140153	1:62579891	T	G	0.0956895	-0.0324885	0.00555484	4.96302e-09	0.000182672	-	-	-	-0.00872552	0.00381632	0.022	-0.0033	0.0593	0.9557	-0.027	0.0366	0.4598
rs7552518	1:74999375	C	A	0.376941	0.0182017	0.00331047	3.84137e-08	0.000155617	-	-	-	NA	NA	NA	NA	NA	NA	NA	NA	NA
rs34517439	1:78450517	A	C	0.125276	0.0558474	0.00487119	2.02747e-30	0.000683557	-	-	-	0.0015104	0.003367	0.65	0.0622	0.0549	0.2574	0.0141	0.0345	0.6837
rs585672	1:7973170	T	C	0.674479	0.0187348	0.00341169	3.99331e-08	0.000154126	-	-	-	0.000348116	0.00233881	0.89	-0.0042	0.0314	0.8934	-0.0036	0.0203	0.8596
rs17363646	1:86823503	G	A	0.135124	0.0272905	0.00465153	4.44515e-09	0.000174076	-	-	-	-0.00088061	0.00318842	0.78	0.0414	0.0434	0.3407	0.0263	0.0275	0.3389
rs6105744	20:17322687	A	G	0.125246	0.0272806	0.00482898	1.6128e-08	0.000163075	-	-	-	0.00192492	0.00332126	0.56	-0.0326	0.0432	0.451	0.0033	0.0277	0.9061
rs187449369	20:32077916	A	C	0.267998	-0.0307333	0.00362177	2.15914e-17	0.000370589	-	-	-	NA	NA	NA	-0.0727	0.0491	0.1388	-0.0312	0.0306	0.307
rs6142059	20:32544327	C	T	0.49264	0.0199589	0.00318672	3.78065e-10	0.000199136	-	-	-	0.00158952	0.00219117	0.45	-0.0008	0.0302	0.9782	-0.0098	0.0193	0.6122
rs143384	20:34025756	G	A	0.401213	0.0488581	0.00324861	4.31578e-51	0.00114697	-	-	-	-0.00315539	0.00222688	0.15	0.0329	0.0333	0.3234	0.0016	0.0207	0.9393
rs73143347	20:51098456	A	G	0.184054	-0.0314288	0.0041099	2.06509e-14	0.000296683	-	-	-	-0.00458748	0.00282753	0.1	0.0414	0.0402	0.3036	0.0388	0.0253	0.1251
rs73619441	20:61564901	G	T	0.140464	-0.0289585	0.00459098	2.83868e-10	0.000202494	-	-	-	-0.00237587	0.00314457	0.45	-0.0984	0.0436	0.02404	-0.0409	0.0289	0.1571
rs9976787	21:39690072	C	G	0.613789	-0.0199182	0.00331159	1.80566e-09	0.000188094	-	-	-	NA	NA	NA	-0.0092	0.0335	0.783	-0.0217	0.0205	0.2896
rs41277471	22:42229092	C	G	0.0932539	-0.038459	0.00552918	3.52104e-12	0.000250137	-	-	-	NA	NA	NA	0.0423	0.0558	0.448	0.0152	0.0343	0.6574
rs13002946	2:100801959	A	T	0.269039	-0.0196983	0.00360612	4.70128e-08	0.000152615	-	-	-	-0.00303648	0.00247655	0.22	0.0326	0.034	0.3377	0.0176	0.022	0.424
rs1837367	2:111874551	A	G	0.485281	0.0187479	0.00319746	4.54285e-09	0.00017559	-	-	-	-0.00219979	0.00219859	0.33	0.0301	0.0301	0.317	0.0002	0.0193	0.9935
rs1047109	2:172414553	G	A	0.250754	-0.0327497	0.00366997	4.54791e-19	0.000403011	-	-	-	-0.00213769	0.00252476	0.4	0.0168	0.0358	0.6382	-0.004	0.0227	0.8599
rs10931008	2:183238919	C	T	0.345637	-0.0215758	0.00335689	1.3019e-10	0.000210573	-	-	-	0.000635438	0.002304	0.77	-0.0085	0.0328	0.7954	-0.0062	0.0206	0.7638
rs1064213	2:198950240	A	G	0.478789	0.0202449	0.00318975	2.20238e-10	0.000204559	-	-	-	0.00576178	0.00218843	0.009	-0.0181	0.0296	0.5411	-0.0261	0.019	0.1691
rs2371031	2:211570074	C	A	0.618068	0.0207683	0.00327185	2.19218e-10	0.000203636	-	-	-	0.000300361	0.00224852	0.9	0.0392	0.031	0.206	0.0183	0.0198	0.3537
rs12694411	2:218146543	A	T	0.746262	0.0202213	0.00366637	3.48534e-08	0.000154855	-	-	-	NA	NA	NA	0.0376	0.0334	0.2606	0.014	0.0217	0.5184
rs1118151	2:218280418	G	T	0.722299	0.029054	0.00356689	3.80016e-16	0.000338638	-	-	-	NA	NA	NA	0.0022	0.0332	0.9462	0.0133	0.0212	0.5308
rs2197780	2:223960207	C	T	0.7214	0.0202283	0.00356317	1.3723e-08	0.000164477	-	-	-	NA	NA	NA	-0.011	0.0336	0.743	0.0233	0.022	0.2903
rs6755070	2:233585299	T	G	0.350667	-0.0210063	0.00336357	4.24051e-10	0.000200952	-	-	-	NA	NA	NA	NA	NA	NA	NA	NA	NA
rs2551347	2:23912401	T	C	0.745996	0.0237658	0.00365939	8.35345e-11	0.000214048	-	-	-	0.00254945	0.00251309	0.3	-0.0116	0.0355	0.7445	-0.0058	0.0228	0.7987
rs2379195	2:242492540	G	A	0.581831	-0.0186428	0.00324605	9.30286e-09	0.000169122	-	-	-	NA	NA	NA	-0.0362	0.0321	0.259	-0.0142	0.0212	0.5017
rs1260326	2:27730940	C	T	0.606947	0.0231785	0.00325711	1.11258e-12	0.000256332	-	-	-	0.00175699	0.00223432	0.43	0.0274	0.0304	0.368	0.0285	0.0195	0.1445
rs116072427	2:33357096	C	G	0.0709941	-0.0339542	0.00621808	4.75252e-08	0.000152075	-	-	-	-0.00205146	0.00427593	0.64	-0.0787	0.0598	0.1887	0.0024	0.0386	0.951
rs9295	2:36777825	A	G	0.295247	0.019297	0.00349447	3.35323e-08	0.000154964	-	-	-	-0.000762191	0.00240301	0.74	-0.0601	0.0331	0.06937	-0.0436	0.0211	0.03905
rs62106258	2:417167	C	T	0.0485871	-0.104287	0.00739315	3.68274e-45	0.0010055	-	-	-	-0.0140604	0.00508952	0.0057	-0.081	0.1052	0.4413	-0.0212	0.0647	0.7428
rs59985551	2:56106928	T	C	0.224641	-0.0317463	0.00381132	8.17274e-17	0.000351082	-	-	-	-0.00617737	0.00261319	0.02	-0.026	0.035	0.4578	0.007	0.0225	0.7554
rs12622165	2:58964083	A	C	0.307944	0.0231103	0.00347293	2.85214e-11	0.000227643	-	-	-	0.0060805	0.0023798	0.01	0.0074	0.0321	0.8187	-0.0018	0.0207	0.9311
rs6548237	2:621461	C	A	0.826993	0.0563431	0.00420326	5.93067e-41	0.0009084	-	-	-	0.0108709	0.00288777	0.00017	-0.0739	0.0382	0.05323	-0.0353	0.0253	0.1626
rs6726122	2:71583924	T	A	0.568073	-0.0186066	0.00322514	7.97508e-09	0.000169894	-	-	-	NA	NA	NA	NA	NA	NA	NA	NA	NA
rs62121165	2:9786995	T	G	0.33058	0.0195255	0.00338728	8.20993e-09	0.000168737	-	-	-	-0.00393091	0.00232192	0.091	0.0395	0.0328	0.229	0.0475	0.0211	0.02448
rs6762578	3:128992047	A	G	0.777678	0.0218145	0.00384596	1.41294e-08	0.000164552	-	-	-	-0.0052389	0.00264211	0.05	0.009	0.0379	0.8114	0.0265	0.0244	0.2771
rs724016	3:141105570	G	A	0.44675	0.0427561	0.00320309	1.26261e-40	0.000903675	-	-	-	0.000308744	0.00219885	0.9	-0.0667	0.0306	0.02904	-0.0279	0.0194	0.1504
rs7652177	3:171969077	G	C	0.504019	0.0251114	0.00318262	3.03312e-15	0.000315271	-	-	-	NA	NA	NA	NA	NA	NA	NA	NA	NA
rs6445061	3:172188000	G	A	0.492761	-0.0181652	0.00319949	1.3686e-08	0.000164953	-	-	-	NA	NA	NA	0.0042	0.032	0.8966	0.008	0.0199	0.6869
rs73175572	3:185490184	G	A	0.111659	0.0399568	0.00510363	4.93896e-15	0.000316727	-	-	-	NA	NA	NA	0.009	0.0489	0.8541	0.0087	0.0315	0.7817
rs73052033	3:185828465	C	T	0.184727	-0.0262573	0.00410905	1.6613e-10	0.000207665	-	-	-	NA	NA	NA	0.055	0.0435	0.2066	0.0051	0.0263	0.8464
rs35779991	3:25090477	C	T	0.530175	0.0190914	0.0032054	2.58913e-09	0.000181577	-	-	-	-0.00136379	0.00220361	0.52	0.0023	0.0301	0.939	0.0076	0.0201	0.7068
rs4974072	3:41222586	A	G	0.493966	0.0193	0.0031962	1.55923e-09	0.000186218	-	-	-	9.6991e-05	0.00219317	0.96	-0.0295	0.0323	0.3607	-0.0257	0.0198	0.1956
rs9843653	3:49920571	C	T	0.512728	0.0270258	0.00318589	2.21044e-17	0.00036496	-	-	-	0.00985663	0.00218851	5.8e-06	-0.0081	0.03	0.7884	-0.0319	0.0192	0.09708
rs925018	3:62713143	G	C	0.313877	0.0208479	0.00342928	1.20876e-09	0.000187204	-	-	-	0.00527994	0.00235533	0.025	-0.0451	0.0323	0.1631	-0.0362	0.0205	0.07743
rs6788656	3:85168143	C	T	0.637529	0.0234919	0.00331021	1.28114e-12	0.000255058	-	-	-	-0.00195827	0.00227721	0.39	0.0265	0.0338	0.4336	0.0135	0.0207	0.5144
rs2270894	3:9975386	G	C	0.204254	-0.0262226	0.00409317	1.49309e-10	0.000223525	-	-	-	-0.00372059	0.00281524	0.2	-0.0485	0.0491	0.3233	-0.02	0.0311	0.5209
rs112069922	4:1034997	T	C	0.0493392	-0.0486703	0.00743353	5.86932e-11	0.000222216	-	-	-	0.00156116	0.00513785	0.77	-0.0275	0.094	0.7695	-0.0085	0.0595	0.8861
rs200768290	4:106215109	T	C	0.402602	-0.0302885	0.00326059	1.56908e-20	0.000441291	-	-	-	NA	NA	NA	NA	NA	NA	NA	NA	NA
rs6821305	4:122713863	C	A	0.396216	0.0255246	0.00325829	4.76e-15	0.000311718	-	-	-	0.00371611	0.00223202	0.1	-0.0243	0.0304	0.4235	0.011	0.0194	0.5725
rs34848742	4:123828042	G	T	0.791995	-0.0281474	0.00393033	8.00411e-13	0.000261037	-	-	-	-0.00297226	0.00268579	0.27	-0.0396	0.0353	0.2622	0.0015	0.0229	0.9466
rs11100870	4:145822014	G	T	0.548787	-0.0329473	0.003193	5.89328e-25	0.000537595	-	-	-	-0.00407673	0.00219648	0.064	-0.0295	0.0307	0.3363	-0.0103	0.0195	0.5982
rs10213345	4:152905685	G	T	0.307109	-0.0208157	0.00346082	1.8058e-09	0.000184404	-	-	-	0.000977711	0.00237588	0.68	-0.0324	0.0325	0.3179	-0.0012	0.0206	0.9522
rs2061456	4:17998426	A	C	0.261056	0.0367624	0.00362297	3.46501e-24	0.000521414	-	-	-	-0.00514535	0.00249288	0.039	0.0375	0.0345	0.2766	0.0549	0.0219	0.01237
rs4527444	4:30842780	G	A	0.54124	0.0190605	0.00319654	2.48332e-09	0.000180416	-	-	-	0.00292904	0.00219504	0.18	0.0361	0.0301	0.2304	0.0244	0.0191	0.2015
rs12507026	4:45181334	T	A	0.433203	0.0190563	0.00321657	3.13944e-09	0.000178331	-	-	-	0.00509182	0.00220723	0.021	-0.0374	0.0304	0.2188	-0.0262	0.0197	0.1833
rs2102278	4:52818664	G	A	0.322725	0.0203957	0.00341027	2.22623e-09	0.000181846	-	-	-	0.00983112	0.00234302	2.8e-05	-0.0318	0.0339	0.347	-0.0133	0.0215	0.5369
rs7696324	4:82276881	A	G	0.317471	0.0211834	0.00341617	5.62495e-10	0.000194467	-	-	-	0.00773135	0.00234799	0.00099	0.0291	0.0322	0.3671	0.0026	0.0206	0.9002
rs78342338	4:87537437	C	T	0.0522399	0.0400573	0.00717188	2.33579e-08	0.000158889	-	-	-	0.00538884	0.00493287	0.28	-0.1357	0.0752	0.07135	-0.0254	0.0464	0.5837
rs2952615	5:112138888	C	G	0.617166	-0.0216774	0.00327645	3.69674e-11	0.000222053	-	-	-	0.00163898	0.00225057	0.46	-0.0062	0.0331	0.8516	0.0064	0.0203	0.7535
rs13156484	5:122653399	A	G	0.471215	-0.0302823	0.00322146	5.50354e-21	0.000456989	-	-	-	-0.00092861	0.00221147	0.69	-0.0243	0.0324	0.454	-0.0103	0.02	0.6067
rs57135834	5:130380957	T	C	0.247814	-0.0279949	0.00370746	4.33932e-14	0.000292172	-	-	-	0.0041899	0.00254746	0.1	-0.0169	0.0375	0.653	0.0155	0.0231	0.5032
rs531269072	5:137764636	C	T	0.405823	0.0187985	0.00336581	2.33838e-08	0.000170423	-	-	-	NA	NA	NA	NA	NA	NA	NA	NA	NA
rs7728095	5:139084092	G	A	0.387246	0.0219657	0.00328847	2.40194e-11	0.000228978	-	-	-	0.000755235	0.00226428	0.72	0.0301	0.0348	0.3863	0.009	0.0214	0.6731
rs4282339	5:168256240	A	G	0.205462	-0.0261974	0.00393312	2.73234e-11	0.000224075	-	-	-	NA	NA	NA	0.0197	0.039	0.6146	-0.0166	0.0243	0.495
rs4073717	5:170864021	T	G	0.200791	-0.0278281	0.00396937	2.37914e-12	0.000248543	-	-	-	NA	NA	NA	0.1387	0.0411	0.0007427	0.054	0.0252	0.03228
rs292168	5:36807189	G	A	0.447811	-0.0190545	0.0032116	2.97934e-09	0.000179559	-	-	-	0.000128746	0.00220606	0.95	0.0221	0.03	0.4611	0.037	0.0193	0.05598
rs55681913	5:42687629	C	T	0.107066	0.0431178	0.00521375	1.34787e-16	0.000355479	-	-	-	0.00204587	0.00357943	0.57	0.0598	0.0628	0.3415	0.0062	0.0383	0.871
rs256508	5:67614395	C	G	0.453157	0.0203357	0.00320597	2.25751e-10	0.000204956	-	-	-	NA	NA	NA	NA	NA	NA	NA	NA	NA
rs2307111	5:75003678	C	T	0.39288	-0.0336461	0.0032586	5.49598e-25	0.00054005	-	-	-	-0.0031541	0.00223829	0.16	-0.0403	0.0305	0.1858	-0.0047	0.0195	0.8102
rs2115459	5:88430633	C	T	0.52824	-0.0197531	0.00319507	6.3268e-10	0.00019447	-	-	-	-0.000590552	0.00219718	0.78	0.0115	0.0329	0.7259	-0.0104	0.0205	0.6119
rs193069188	5:95736557	T	C	0.269671	0.0274852	0.00359113	1.9629e-14	0.000297564	-	-	-	NA	NA	NA	0.017	0.0363	0.6408	-0.0261	0.0223	0.2429
rs7759938	6:105378954	T	C	0.676698	-0.0247759	0.00340893	3.66365e-13	0.000268591	-	-	-	-0.00614613	0.00234016	0.0088	0.0863	0.0325	0.007797	0.0272	0.0206	0.1877
rs3800228	6:108996748	G	T	0.716628	0.034404	0.00354429	2.85184e-22	0.000480727	-	-	-	0.00336771	0.00243241	0.18	-0.1144	0.0333	0.0005868	-0.0903	0.0211	1.861e-05
rs3966775	6:126067655	A	C	0.531384	0.020883	0.00319506	6.33351e-11	0.000217191	-	-	-	0.00444626	0.00219313	0.042	-0.0282	0.03	0.3483	-0.0364	0.0192	0.0575
rs9388498	6:126873423	T	G	0.186531	0.0230915	0.00419238	3.6345e-08	0.000161818	-	-	-	0.00273491	0.00288474	0.35	NA	NA	NA	NA	NA	NA
rs9402211	6:130353612	C	T	0.695393	-0.045892	0.00345416	2.90819e-40	0.000892225	-	-	-	0.00463728	0.00237642	0.049	0.0089	0.0331	0.7893	-0.0047	0.0211	0.824
rs599004	6:140439740	T	C	0.280303	-0.0238296	0.00353994	1.68236e-11	0.000229108	-	-	-	-0.00229769	0.00243284	0.34	0.1096	0.0329	0.0008778	0.0824	0.0212	0.000105
rs6570509	6:142716286	T	G	0.286061	-0.0241613	0.00352233	6.93229e-12	0.000238446	-	-	-	-0.00248512	0.00241981	0.31	-0.053	0.033	0.1083	-0.0241	0.021	0.2503
rs11968025	6:152168974	G	T	0.4567	0.0207641	0.0032121	1.01991e-10	0.000213957	-	-	-	NA	NA	NA	-0.0466	0.035	0.1833	0.0086	0.0217	0.69
rs9688977	6:154336892	C	T	0.145549	0.0247855	0.00452413	4.29468e-08	0.000152799	-	-	-	-9.71537e-05	0.00310725	0.97	-0.0514	0.0435	0.2378	-0.0017	0.0274	0.9513
rs9477970	6:19082663	A	T	0.19132	0.0248229	0.00405357	9.15896e-10	0.000190665	-	-	-	-0.00105929	0.00278547	0.7	-0.0146	0.0391	0.7082	0.0093	0.0247	0.7048
rs147448400	6:19838447	A	C	0.0621199	0.0541824	0.00667647	4.86953e-16	0.000342078	-	-	-	0.00672686	0.00458087	0.15	-0.124	0.1107	0.2625	-0.045	0.062	0.4688
rs2066295	6:26168903	G	A	0.227408	-0.0380374	0.00378497	9.35069e-24	0.000508402	-	-	-	-0.00935871	0.00260134	0.00029	-0.0012	0.0351	0.9737	0.048	0.0224	0.03205
rs2524137	6:31264582	T	C	0.690026	-0.039298	0.00346785	9.30205e-30	0.000660635	-	-	-	-0.00799524	0.00238339	0.0008	0.0674	0.048	0.1602	0.038	0.0293	0.1954
rs204993	6:32155581	G	A	0.321734	0.0252174	0.00340709	1.35257e-13	0.000277541	-	-	-	0.00567421	0.00234199	0.014	0.0221	0.0474	0.641	0.0287	0.0291	0.3235
rs2814943	6:34552736	A	G	0.139125	0.0648234	0.00459067	2.98441e-45	0.00100656	-	-	-	0.0102267	0.00314509	0.0011	-0.046	0.0425	0.2798	-0.0273	0.027	0.3109
rs3734254	6:35395010	T	C	0.793754	0.0275398	0.00394858	3.07735e-12	0.000248326	-	-	-	-0.00637111	0.00270249	0.018	0.0043	0.0358	0.9037	-0.003	0.0236	0.899
rs114056237	6:41877671	A	G	0.0120061	-0.0875112	0.0145815	1.95839e-09	0.000181683	-	-	-	-0.00579982	0.00994447	0.57	NA	NA	NA	NA	NA	NA
rs3798519	6:50788778	C	A	0.179402	0.0335813	0.00415583	6.48494e-16	0.000332034	-	-	-	0.00814786	0.002849	0.0043	-0.0433	0.0403	0.2827	-0.0208	0.0253	0.4097
rs12209223	6:76164589	A	C	0.102169	0.0301007	0.00527847	1.18202e-08	0.000166225	-	-	-	0.00300455	0.00363244	0.4	0.023	0.0503	0.6476	-0.0019	0.0324	0.953
rs11243202	6:7719065	C	T	0.487817	0.0246511	0.00319915	1.30941e-14	0.000303658	-	-	-	-0.00399949	0.00219561	0.071	0.0434	0.0297	0.1442	0.0324	0.019	0.08821
rs9352812	6:81003893	T	G	0.455089	-0.0236482	0.00319795	1.42194e-13	0.000277363	-	-	-	-0.00634071	0.00219418	0.0037	-0.0262	0.0303	0.3877	0.0016	0.0194	0.9337
rs12664834	6:81837811	C	T	0.25188	-0.0203743	0.00367387	2.93094e-08	0.000156445	-	-	-	0.00118817	0.00252098	0.63	0.0241	0.0347	0.4874	0.0355	0.0222	0.1101
rs3958046	7:121955328	T	G	0.38961	0.0200618	0.003292	1.10257e-09	0.000191429	-	-	-	NA	NA	NA	-0.0273	0.0358	0.4451	-0.0108	0.0221	0.6255
rs62621812	7:127015083	A	G	0.0202869	0.0717593	0.0116412	7.09678e-10	0.000204692	-	-	-	0.0062309	0.00794698	0.44	-0.0384	0.144	0.7895	0.0218	0.0825	0.7916
rs6969159	7:139745791	A	G	0.175582	0.0267006	0.00420001	2.05816e-10	0.000206395	-	-	-	-0.00556076	0.00287307	0.051	0.0262	0.0373	0.483	0.0243	0.0242	0.3156
rs10236214	7:150668070	T	C	0.641126	0.0267973	0.00333781	9.9314e-16	0.000330444	-	-	-	-0.00281512	0.0022902	0.22	0.0418	0.0313	0.1823	0.0271	0.0202	0.1802
rs34776209	7:23513093	T	C	0.248193	-0.0298866	0.00368712	5.27644e-16	0.000333333	-	-	-	0.00216658	0.00253672	0.4	-0.0258	0.0354	0.4654	0.0054	0.0228	0.8132
rs1636264	7:2864586	T	G	0.306405	-0.0309091	0.00345287	3.52975e-19	0.000406073	-	-	-	0.00276764	0.00237097	0.24	-0.0422	0.0328	0.1994	-0.0186	0.0209	0.3736
rs2881198	7:46634506	C	G	0.534519	-0.0180141	0.00320087	1.82704e-08	0.000161481	-	-	-	NA	NA	NA	NA	NA	NA	NA	NA	NA
rs998850	7:50607388	C	G	0.524075	-0.0211493	0.00318828	3.28793e-11	0.000223128	-	-	-	NA	NA	NA	NA	NA	NA	NA	NA	NA
rs836519	7:6463038	T	C	0.196387	0.0259893	0.00400772	8.90546e-11	0.000213196	-	-	-	0.00706438	0.00275105	0.011	0.0103	0.0371	0.7821	0.0309	0.0237	0.1929
rs13225660	7:73006388	T	C	0.198802	0.0273484	0.00398221	6.54641e-12	0.000238262	-	-	-	-0.00345644	0.00274521	0.21	0.0115	0.04	0.7745	0.0284	0.0253	0.2619
rs42043	7:92247333	G	A	0.247285	0.0431571	0.00369526	1.67217e-31	0.000693366	-	-	-	-0.00205541	0.00253723	0.42	0.0775	0.0346	0.02486	0.0484	0.0221	0.02848
rs62466110	7:92623541	C	T	0.0676734	-0.0370847	0.00679366	4.80187e-08	0.000173542	-	-	-	0.00386866	0.00468107	0.42	-0.0126	0.0964	0.8959	0.0012	0.0563	0.9828
rs2528521	7:93204544	T	C	0.443145	0.0205401	0.0032062	1.49374e-10	0.00020822	-	-	-	-0.00170794	0.00220415	0.43	-0.0209	0.0304	0.4924	-0.0117	0.0193	0.5441
rs2737218	8:116631278	C	T	0.210592	-0.0246939	0.00391068	2.71697e-10	0.000202746	-	-	-	-0.00205735	0.00269561	0.43	-0.0818	0.037	0.02688	-0.0359	0.0234	0.1257
rs4870941	8:126498828	C	G	0.239632	-0.0272207	0.00377917	5.91997e-13	0.000270021	-	-	-	0.000607078	0.00259962	0.83	-0.061	0.0368	0.09785	-0.0419	0.0232	0.0716
rs894347	8:135613624	G	A	0.395666	-0.0281276	0.00325048	5.03909e-18	0.000378356	-	-	-	0.00233381	0.00223615	0.29	-0.0147	0.0309	0.6347	-0.012	0.0197	0.5426
rs55968245	8:23357951	C	T	0.325669	0.0198051	0.00340467	5.99944e-09	0.00017228	-	-	-	0.00373729	0.00233857	0.12	-0.0352	0.0327	0.2817	-0.0271	0.0207	0.1898
rs72656010	8:57122215	C	T	0.130696	-0.0515433	0.00472944	1.19559e-27	0.000603682	-	-	-	-0.00288164	0.00324674	0.38	0.0175	0.0442	0.6929	0.0356	0.0287	0.215
rs73598161	8:57201541	G	T	0.22687	0.0268796	0.0038066	1.65484e-12	0.000253458	-	-	-	0.00514737	0.00260989	0.048	0.0102	0.0374	0.786	-0.0331	0.0235	0.159
rs13264909	8:64702385	T	A	0.429689	-0.0218587	0.00322107	1.15479e-11	0.000234177	-	-	-	-0.00249183	0.00221161	0.25	0.0179	0.0303	0.5549	0.01	0.0193	0.6024
rs349367	8:73426759	A	G	0.807987	-0.022647	0.00405651	2.3689e-08	0.000159143	-	-	-	0.00269217	0.00279036	0.34	-0.0324	0.0395	0.4115	-0.0114	0.0253	0.6507
rs4735766	8:78099782	T	G	0.286067	0.0239821	0.00351998	9.57799e-12	0.000234925	-	-	-	0.00427464	0.00242098	0.078	-0.0336	0.0333	0.3129	-0.0176	0.0214	0.4128
rs2979256	8:8871710	T	C	0.450787	0.017487	0.00320699	4.96471e-08	0.000151416	-	-	-	0.0044812	0.00220326	0.045	-0.0076	0.0316	0.81	-0.0083	0.0205	0.6847
rs7047694	9:103141037	A	G	0.314939	0.0207523	0.00342728	1.40646e-09	0.000185831	-	-	-	0.00344611	0.002354	0.15	0.0276	0.0321	0.3896	0.0221	0.0203	0.2773
rs12347137	9:119122721	C	A	0.202723	-0.0356376	0.00395775	2.18557e-19	0.000410543	-	-	-	-0.00486706	0.00271908	0.071	0.0453	0.0376	0.2281	-0.0058	0.024	0.8075
rs1412234	9:28410683	C	T	0.331003	0.0201484	0.00339888	3.07252e-09	0.000179791	-	-	-	0.00497229	0.00233379	0.033	0.0037	0.0353	0.9161	0.0132	0.0214	0.5379
rs1243872	9:35686407	G	T	0.461065	-0.0186697	0.00320003	5.41205e-09	0.000173222	-	-	-	0.00138596	0.00219627	0.52	-0.079	0.0303	0.009106	-0.0364	0.0194	0.06079
rs28377268	9:98225056	T	G	0.107282	0.0309953	0.00515944	1.88764e-09	0.000184019	-	-	-	0.00678223	0.00353241	0.057	-0.0788	0.051	0.1221	-0.0507	0.032	0.1129
rs17370391	9:98319969	C	T	0.18185	0.0267499	0.00412837	9.22328e-11	0.000212922	-	-	-	-0.00483408	0.00283233	0.087	-0.0404	0.0505	0.4233	-0.0326	0.0297	0.2734

## Sheet: Supplementary Table S2
Supplementary Table S2. Instrument strength for the analysis of the association of basal metabolic rate with various traits.
Exposure			Outcome			No. of genetic variants	F-statistic
Trait	Sex	Data source	Trait	Sex	Data source		Mean	Minimum	Maximum
Men
Basal metabolic rate	Men	Neale Lab	Father's attained age	Men	Pilling et al. 2017	178	62	30	363
			Survival to the 99th percentile of age	Overall	Deelen et al. 2019	202	60	30	363
			Survival to the 90th percentile of age	Overall	Deelen et al. 2019	204	61	30	363
Women
Basal metabolic rate	Women	Neale Lab	Mother's attained age	Women	Pilling et al. 2017	180	61	30	400
			Survival to the 99th percentile of age	Overall	Deelen et al. 2019	202	60	30	400
			Survival to the 90th percentile of age	Overall	Deelen et al. 2019	203	60	30	400

## Sheet: Supplementary Table S3
Supplementary Table S3. Genetic variants predicting basal metabolic rate that were associated with potential confounders at Bonferroni-corrected significance.
Genetic variant	Chromosome position	Confounder	Association with trait	Standard error	p-value
Men
rs1557339	18:35129076	Education	0.013411	0.00260637	2.67059e-07
rs2624839	3:50202231	Education	-0.0139319	0.00227298	8.8383e-10
rs10948	19:10754905	Physical activity	0.0207728	0.00483435	1.73234e-05
rs7132908	12:50263148	Alcohol	0.0154621	0.00353447	1.21651e-05
rs1351394	12:66351826	Alcohol	0.0173815	0.00343978	4.34923e-07
rs28479795	14:79943606	Alcohol	0.0182755	0.00418388	1.25382e-05
rs40831	16:28508447	Alcohol	0.0330772	0.00348553	2.32715e-21
rs3814883	16:29994922	Alcohol	0.0198394	0.0034492	8.83246e-09
rs1421085	16:53800954	Alcohol	0.0213443	0.0035033	1.11195e-09
rs62070319	16:89573216	Alcohol	0.0157612	0.00354287	8.6417e-06
rs10871777	18:57851763	Alcohol	0.0249477	0.00403759	6.46392e-10
rs34517439	1:78450517	Alcohol	0.0236452	0.00527554	7.39523e-06
rs12713004	2:23896049	Alcohol	-0.021919	0.00385327	1.28328e-08
rs1260326	2:27730940	Alcohol	-0.0486497	0.00351225	1.27959e-43
rs2624839	3:50202231	Alcohol	0.0168811	0.00347594	1.19502e-06
rs2726478	4:106254606	Alcohol	0.0172591	0.00348064	7.1031e-07
rs6870983	5:87697533	Alcohol	-0.0271774	0.00422793	1.29403e-10
rs3798519	6:50788778	Alcohol	0.0213522	0.0044863	1.94217e-06
Women
rs13002946	2:100801959	Education	0.0128045	0.00255621	5.47033e-07
rs9843653	3:49920571	Education	-0.0153293	0.0022539	1.03982e-11
rs12140153	1:62579891	Physical activity	0.0366159	0.00794416	4.04436e-06
rs6788656	3:85168143	Physical activity	0.0200858	0.00475903	2.43744e-05
rs3800228	6:108996748	Physical activity	-0.0215666	0.00508525	2.22576e-05
rs9688977	6:154336892	Physical activity	-0.0266973	0.00648265	3.81815e-05
rs10883785	10:104603588	Smoking	0.00675183	0.00132778	3.67709e-07
rs879620	16:4015729	Smoking	0.00633529	0.00132551	1.75777e-06
rs7132908	12:50263148	Alcohol	0.0154621	0.00353447	1.21651e-05
rs62031607	16:28631530	Alcohol	0.0334192	0.00355276	5.15465e-21
rs12935701	16:30026748	Alcohol	0.0244779	0.00350203	2.76097e-12
rs56094641	16:53806453	Alcohol	0.0212854	0.00350217	1.21978e-09
rs6567160	18:57829135	Alcohol	0.0259333	0.00405978	1.68431e-10
rs34517439	1:78450517	Alcohol	0.0236452	0.00527554	7.39523e-06
rs2551347	2:23912401	Alcohol	-0.021484	0.00394503	5.15983e-08
rs1260326	2:27730940	Alcohol	-0.0486497	0.00351225	1.27959e-43
rs12622165	2:58964083	Alcohol	0.0170157	0.00374291	5.46641e-06
rs9843653	3:49920571	Alcohol	0.019006	0.00343878	3.26042e-08
rs6788656	3:85168143	Alcohol	-0.0151178	0.00358016	2.41513e-05
rs200768290	4:106215109	Alcohol	0.01811	0.00352154	2.71074e-07
rs3798519	6:50788778	Alcohol	0.0213522	0.0044863	1.94217e-06
rs13225660	7:73006388	Alcohol	-0.0225591	0.00430187	1.57203e-07

## Sheet: Supplementary Table S4
Supplementary Table S4. Meta-analysis of sex-specific Mendelian randomization estimates for the association of basal metabolic rate with father's and mother's attained age in years of life lost.
CI: confidence interval; GV: genetic variant; IVW: inverse-variance weighting; LL: lower limit; MR: Mendelian randomization; MR-RAPS: Mendelian Randomization Robust Adjusted Profile Score; MR-PRESSO: Mendelian Randomization Pleiotropy Residual Sum and Outlier; SE: standard error; UL: upper limit; WM: weighted median.
Exposure		Outcome		Selection of GVs	MR method	Years of life lost				p-value
Trait	Data source	Trait	Data source			Estimate	SE	95% CI LL	95% CI UL
Basal metabolic rate	Neale Lab	Father's and mother's attained age	Pilling et al. 2017	All	IVW (random)	0.825168	0.152503	0.526268	1.12407	6.27287e-08
				All	WM	0.779732	0.184357	0.418399	1.14106	2.34243e-05
				All	MR-Egger	0.519869	0.410576	-0.284845	1.32458	0.205444
				All	MR-RAPS	0.846548	0.108302	0.634279	1.05882	5.43026e-15
				All	MR-PRESSO (corrected)	0.81945	0.139315	0.546399	1.0925	4.05314e-09
				Exclusion of GVs associated with potential confounders	IVW (random)	0.815233	0.165096	0.491651	1.13881	7.89526e-07
				Exclusion of GVs associated with potential confounders	WM	0.631479	0.198056	0.243296	1.01966	0.00143069
				Exclusion of GVs associated with potential confounders	MR-Egger	0.534481	0.45684	-0.36091	1.42987	0.242021
				Exclusion of GVs associated with potential confounders	MR-RAPS	0.829888	0.118212	0.598197	1.06158	2.2132e-12
				Exclusion of GVs associated with potential confounders	MR-PRESSO (corrected)	0.82637	0.15032	0.531749	1.12099	3.85402e-08
